# Supplementary material for: Governmental governance of host countries and cross-border merger and acquisition performance: Evidence from listed enterprises in China
Source: PLoS One. 2021 Aug 23;16(8):e0256494. doi: 10.1371/journal.pone.0256494 (PMC8382186; doi:10.1371/journal.pone.0256494)
Supplement: S1 File — (XLSX) [file pone.0256494.s001.xlsx]

## Sheet: table3-car3+car5
average	car3	car5	ocf	lnasset	leverage	top1	scale	freedom	lndist	langua	lntrade	gdp
1.12903	0.0446221	0.0332781	0.0904574	15.0938	0.623034	0.2936	0.00405291	75.7	9.32002	0.423398	8.79458	205802
1.78704	0.00965115	0.00823934	0.0461781	12.415	0.250337	0.5663	0.0965306	81.7	8.99767	0.262037	6.11102	7051.41
1.24137	-0.386627	-0.589757	0.023052	13.9454	0.0434851	0.3181	0.916351	75.7	9.32002	0.423398	8.79458	205802
1.78704	0.0339897	0.123064	0.15559	13.0663	0.20707	0.4933	0.068052	81.7	8.99767	0.262037	6.11102	7051.41
-0.275433	-0.0262048	-0.0352641	0.181169	15.3759	0.411059	0.149	0.0109979	67.1	8.10286	0.408822	6.68374	5065.14
1.72906	-0.106609	-0.0460717	0.0181391	13.675	0.590085	0.2591	0.0350944	76.4	8.98274	0.436113	2.0149	709.2
1.63895	0.0187713	0.0704461	0.270433	12.6649	0.710138	0.1984	0.00901255	88.8	8.40842	0.089346	6.90855	3732.17
1.00588	0.128435	0.150352	-0.153111	11.7074	0.677872	0.299	5.73256	75.2	9.85639	0.713101	5.98116	2982.58
1.49553	0.183835	0.152597	0.0410807	12.7098	0.513307	0.2064	0.0172963	74.2	8.90427	0.238833	7.5992	39495.5
1.49553	0.205155	0.157106	0.0885366	11.3002	0.175624	0.2805	0.0551107	74.2	8.90427	0.238833	7.5992	39495.5
1.24137	0.0659342	0.0932342	0.111585	14.3439	0.619451	0.0878	0.0215296	75.7	9.32002	0.423398	8.79458	205802
-0.135259	0.00687478	0.0369928	0.103523	11.8564	0.518628	0.614	0.155946	64.2	8.56042	0.529513	6.5859	10422.4
1.24137	0.00280278	0.00594291	0.0992841	14.2285	0.564089	0.137	0.00669776	75.7	9.32002	0.423398	8.79458	205802
1.24137	-0.0481252	-0.0506814	0.104736	12.6476	0.672213	0.2203	0.247883	75.7	9.32002	0.423398	8.79458	205802
0.487412	0.0134152	-0.105552	0.113583	16.6291	0.669284	0.1976	0.0240652	62.5	9.00389	0.567761	6.25133	20857.6
0.487412	-0.0249175	-0.08039	0.00460864	14.0134	0.590478	0.1103	0.0104388	62.5	9.00389	0.567761	6.25133	20857.6
-0.353362	-0.0674695	-0.0899067	0.128589	13.1989	0.349884	0.3391	0.022316	53.1	7.75397	0.493816	7.29884	2452.14
-0.0522075	0.061707	0.0582283	0.0906544	16.2392	0.581201	0.2588	0.0269818	62.5	#VALUE!	NA	2.25444	505.973
0.474806	-0.00687779	-0.00345766	0.09106	14.0341	0.487656	0.2597	0.245866	74.5	8.37909	0.240312	6.65634	3585.82
1.46139	-0.00566846	0.00444182	0.0602442	12.1225	0.520198	0.2309	0.336094	71.8	8.91838	0.238833	4.73891	4555.08
1.18223	0.0310796	0.0278081	0.0888796	15.9586	0.622609	0.2637	0.0311345	67.5	8.98354	0.436113	5.56529	5426.86
1.58963	0.00241736	0.0254498	0.0906544	16.2392	0.581201	0.2588	0.104834	77.7	9.25521	0.359015	6.67834	17162.6
1.33361	0.00234162	0.0216592	0.106128	14.4687	0.457494	0.4177	0.0935155	78	9.00594	0.372274	6.71052	28606.7
1.24137	-0.0387991	-0.0302084	0.0880961	11.9007	0.175146	0.1174	0.00495889	75.7	9.32002	0.423398	8.79458	205802
0.659118	0.0483118	0.0587989	0.104853	13.1207	0.284143	0.2055	0.0142068	72.2	8.87445	0.208439	4.93577	3705.88
0.00744604	-0.00212453	-0.0673199	0.0506801	14.1171	0.410004	0.2051	0.0807066	52.3	9.86773	0.713101	5.09252	5198.72
0.909884	-0.100654	-0.235624	-0.0355558	11.854	0.475726	0.2999	0.064311	73.8	6.86239	0	7.89596	17205.8
1.49553	-0.54824	-0.59668	0.00509763	14.2002	0.776207	0.2305	0.00361519	74.2	8.90427	0.238833	7.5992	39495.5
1.24137	-0.113702	-0.121405	0.0919981	12.503	0.200639	0.2294	0.0199688	75.7	9.32002	0.423398	8.79458	205802
1.24137	-0.030471	-0.147653	0.041815	15.7693	0.523854	0.3657	0.0113189	75.7	9.32002	0.423398	8.79458	205802
1.57533	-0.0490784	-0.0325185	0.132814	12.537	0.327618	0.2074	0.0132568	80.9	9.10701	0.372274	7.26634	14339
1.24137	-0.0187619	-0.00107719	0.00825019	12.751	0.325327	0.4124	0.0169593	75.7	9.32002	0.423398	8.79458	205802
1.81084	-0.0410806	0.00036482	0.0193013	11.8546	0.407649	0.3047	0.0701096	84.2	9.30937	0.372274	5.20675	2079.21
1.24137	0.037844	-0.0377639	0.193346	13.0361	0.341471	0.3534	1.36612	75.7	9.32002	0.423398	8.79458	205802
1.69314	0.0337571	-0.0296895	0.108525	14.7427	0.626793	0.3375	0.0216662	76.2	8.96586	0.517614	7.02678	9141.05
1.33361	0.022401	0.0157471	0.0107979	13.163	0.410005	0.2102	0.0864527	78	9.00594	0.372274	6.71052	28606.7
1.24137	-0.0573383	-0.107978	0.0266831	12.7854	0.299088	0.0696	0.186774	75.7	9.32002	0.423398	8.79458	205802
1.78704	0.0435203	0.0725019	0.0853938	13.7409	0.265044	0.4499	0.15562	81.7	8.99767	0.262037	6.11102	7051.41
1.46139	-0.0198272	0.0331066	0.102071	12.2465	0.51818	0.3497	0.070787	71.8	8.91838	0.238833	4.73891	4555.08
1.57533	0.00344398	0.0142488	0.101084	14.4837	0.450591	0.2751	0.00382683	80.9	9.10701	0.372274	7.26634	14339
1.76457	-0.0475561	-0.156508	0.0428626	13.499	0.777314	0.3266	1.99225	74.3	8.85809	0.345076	4.7185	4341.67
1.49553	0.101802	0.0785998	0.0665573	12.0088	0.312803	0.3276	0.100419	74.2	8.90427	0.238833	7.5992	39495.5
1.24137	0.0100526	-0.0344045	0.114136	11.3129	0.0757343	0.2358	0.0761789	75.7	9.32002	0.423398	8.79458	205802
1.78704	0.0497927	0.084625	0.0247094	16.3562	0.634036	0.3108	0.0096985	81.7	8.99767	0.262037	6.11102	7051.41
1.24137	0.0306285	-0.0374064	0.193346	13.0361	0.341471	0.3534	0.183983	75.7	9.32002	0.423398	8.79458	205802
1.00588	-0.042693	0.00204094	0.0811037	15.3114	0.732553	0.3586	10.501	75.2	9.85639	0.713101	5.98116	2982.58
1.63895	-0.0380606	-0.0267276	0.119787	13.7927	0.29537	0.4318	0.021166	88.8	8.40842	0.089346	6.90855	3732.17
-0.275433	-0.0317892	-0.174901	0.0877392	12.9204	0.763876	0.3822	0.006415	67.1	8.10286	0.408822	6.68374	5065.14
1.81084	0.0635185	0.0659668	0.0445076	13.0691	0.36916	0.1432	0.00768827	84.2	9.30937	0.372274	5.20675	2079.21
1.11652	0.146264	0.111974	0.0576405	14.3204	0.324425	0.169	0.0217463	63.9	9.01496	0.328077	6.38165	27878.6
1.24137	-0.00961679	0.0407074	0.169601	13.5804	0.130756	0.6573	0.00745325	75.7	9.32002	0.423398	8.79458	205802
1.33361	0.179457	0.186247	0.0966885	11.8337	0.396195	0.363	0.173301	78	9.00594	0.372274	6.71052	28606.7
0.487412	0.0546973	0.0595844	-0.0116387	12.2046	0.333652	0.3853	0.0254467	62.5	9.00389	0.567761	6.25133	20857.6
1.24137	-0.0567148	-0.0893583	0.0434296	11.8012	0.243354	0.3663	0.0800848	75.7	9.32002	0.423398	8.79458	205802
1.78704	0.0555537	0.0402336	0.0785065	13.9566	0.353277	0.5337	0.0243003	81.7	8.99767	0.262037	6.11102	7051.41
1.57533	0.0172832	0.00908141	0.0710755	14.0997	0.157171	0.3325	0.010964	80.9	9.10701	0.372274	7.26634	14339
1.49553	-0.00450336	-0.0360867	-0.00698837	13.7623	0.449026	0.2304	0.0757904	74.2	8.90427	0.238833	7.5992	39495.5
1.57533	-0.0261682	-0.00186666	0.0961429	13.8643	0.522792	0.4886	0.0581929	80.9	9.10701	0.372274	7.26634	14339
1.63895	0.0738482	0.0729808	0.079567	13.4608	0.568854	0.3396	0.111113	88.8	8.40842	0.089346	6.90855	3732.17
0.909884	0.0334739	0.0356453	0.0777899	12.2391	0.178888	0.149	0.00473939	73.8	6.86239	0	7.89596	17205.8
1.49553	-0.0127367	-0.0261914	0.0961429	13.8643	0.522792	0.4886	0.0476148	74.2	8.90427	0.238833	7.5992	39495.5
1.24137	0.129462	0.0976507	0.0688056	12.9551	0.312123	0.1398	0.0247984	75.7	9.32002	0.423398	8.79458	205802
0.152143	0.063967	0.022669	0.20135	11.9118	0.197416	0.4025	0.110012	69.4	8.8634	0.507415	4.08429	2416.27
0.487412	0.114383	0.0586965	-0.00523485	12.8938	0.362148	0.4261	0.050582	62.5	9.00389	0.567761	6.25133	20857.6
1.49553	-0.0233597	0.0341764	0.230505	13.1891	0.231562	0.4815	0.0186784	74.2	8.90427	0.238833	7.5992	39495.5
1.76113	-0.0574679	0.0100761	0.0164525	14.3957	0.58256	0.2234	0.0257235	74.1	8.75256	0.707151	4.17746	2758.94
1.58963	-0.0527858	0.0555248	0.059322	11.9948	0.272617	0.3796	0.00819699	77.7	9.25521	0.359015	6.67834	17162.6
1.57533	0.238337	0.186621	0.137793	13.7943	0.296462	0.4838	0.54511	80.9	9.10701	0.372274	7.26634	14339
0.00744604	0.014003	-0.00228645	0.0282467	14.1059	0.644885	0.5175	0.0116178	52.3	9.86773	0.713101	5.09252	5198.72
1.24137	-0.034657	-0.0382572	0.04891	14.127	0.54268	0.3801	0.0025086	75.7	9.32002	0.423398	8.79458	205802
1.57533	0.0145256	-0.00430678	0.0992841	14.2285	0.564089	0.137	0.0117928	80.9	9.10701	0.372274	7.26634	14339
1.21909	0.276617	0.235265	-0.0184075	12.2829	0.557854	0.1953	0.27446	78.8	8.75968	0.463541	2.33214	307.472
-1.66717	0.163702	0.162369	-0.0170412	12.8245	0.500409	0.3703	0.191093	56.4	9.3303	0	3.76908	90.3518
-0.353621	-0.00351787	0.0195825	0.0188808	14.3328	0.639548	0.328	0.0658579	63.6	9.43085	0.713101	6.6953	11577.4
-0.198172	-0.027994	-0.0172324	-0.0815262	12.6675	0.312621	0.3334	0.267393	52.9	9.73791	0.381624	6.61754	20628.3
-1.20945	-0.0503499	-0.054644	0.0965722	12.5984	0.365051	0.4538	0.226389	58.2	8.30719	0.356975	2.61813	71.5787
0.670291	-0.0916849	-0.138433	0.0179717	12.1242	0.473698	0.4457	0.0714634	68.3	8.84619	0.270281	5.33754	5263.81
1.53612	0.0567956	0.0468959	0.0776312	14.0416	0.267914	0.504	0.00929855	81	9.10701	0.372274	7.13569	13301.4
1.2656	-0.24059	-0.433983	0.0274325	12.9495	0.289916	0.1553	0.019442	75.1	9.32002	0.423398	8.75774	194854
1.2656	0.0480114	0.0450965	0.125499	12.5349	0.207321	0.4749	0.0984735	75.1	9.32002	0.423398	8.75774	194854
0.232448	-0.0392453	-0.0264145	0.0682423	12.4904	0.508317	0.3515	0.15248	67.9	8.90442	0.472567	2.98062	589.501
1.77224	-0.0225828	0.0118681	0.0564831	13.3301	0.452687	0.4352	0.00486983	74	8.75256	0.707151	4.08429	2551.23
0.513282	0.133403	0.148187	0.0417478	11.5409	0.505474	0.5083	0.0260922	62.5	9.00389	0.567761	6.161	19618
0.453274	0.0803679	0.139305	0.115388	13.9522	0.640241	0.4317	0.0209196	59.4	8.9423	0.496365	2.59749	553.196
1.36655	-0.0404914	-0.122812	0.0696233	13.1528	0.311571	0.1972	0.0234794	69.6	7.64879	0.567761	7.99726	48668.6
1.86045	-0.0009965	-0.00860425	-0.0352622	12.3723	0.0411406	0.2737	0.0740091	83.7	9.30937	0.372274	5.09068	2054.16
0.669707	-0.0529307	-0.0219029	0.0415882	13.4118	0.447673	0.1004	0.00690071	58.4	9.02019	NA	-0.439901	8.31904
0.277887	0.0591714	0.0420065	0.0280759	16.0599	0.579458	0.2714	0.0439128	73.8	8.37909	0.240312	6.51841	3189.58
1.36655	0.0859714	0.0790823	0.0958884	14.7197	0.420942	0.3953	0.015578	69.6	7.64879	0.567761	7.99726	48668.6
1.77817	0.0622678	0.0188378	0.0114237	12.2806	0.247113	0.4042	0.11019	81.5	8.99767	0.262037	5.93463	6799.5
0.719001	-0.0379576	-0.133541	0.117788	10.8664	0.135032	0.2746	0.045954	69.7	8.87445	0.208439	4.8768	3532.53
1.62292	0.366867	0.41649	0.123877	12.1211	0.222493	0.2972	3.71469	88.6	8.40842	0.089346	6.90204	3418.63
1.2656	-0.0538658	-0.112361	0.00482851	12.5136	0.259383	0.2559	0.225207	75.1	9.32002	0.423398	8.75774	194854
1.2656	0.049347	0.0523553	0.0420507	14.679	0.754404	0.6145	0.0109534	75.1	9.32002	0.423398	8.75774	194854
1.67472	-0.0389598	-0.0171507	-0.0308669	14.0923	0.417215	0.3801	0.0355781	78.5	9.25521	0.359015	6.59222	16498.8
0.813878	0.00781564	0.0641823	0.0181606	13.6369	0.412868	0.4436	0.012689	74.3	6.86239	0	7.7831	16239
1.4881	-0.0343338	-0.149823	0.0618533	14.4655	0.39569	0.3008	0.38645	73.8	8.90427	0.238833	7.4987	36658
1.2656	0.0206098	0.0171438	0.14655	12.7142	0.250737	0.3534	0.0158042	75.1	9.32002	0.423398	8.75774	194854
1.53612	-0.0925516	-0.0939615	-0.0525707	13.182	0.678441	0.3077	0.0182721	81	9.10701	0.372274	7.13569	13301.4
1.4881	0.0706438	0.00273649	-0.00690948	12.6852	0.495562	0.3552	0.0359786	73.8	8.90427	0.238833	7.4987	36658
1.2656	0.0619183	0.0802041	0.0144766	13.1163	0.591505	0.2469	0.0404719	75.1	9.32002	0.423398	8.75774	194854
1.2656	0.0326417	0.0434071	0.0518793	13.5078	0.29261	0.2236	0.0160196	75.1	9.32002	0.423398	8.75774	194854
0.813878	0.0509773	0.0819291	0.0660762	13.6252	0.388553	0.2647	0.0295668	74.3	6.86239	0	7.7831	16239
1.38588	0.122495	0.0762993	0.0202476	13.8858	0.110476	0.1829	0.783333	76.4	9.00594	0.372274	6.59865	26662.3
0.513282	-0.0473171	-0.0761796	0.173891	12.7921	0.407026	0.4285	0.0258129	62.5	9.00389	0.567761	6.161	19618
1.2656	-0.0487073	-0.0342977	0.075589	13.428	0.204314	0.5477	0.0148082	75.1	9.32002	0.423398	8.75774	194854
0.864055	-0.0828931	-0.0489483	0.0327193	13.1576	0.442046	0.1099	0.108835	69.7	9.86139	0.713101	3.87183	595.301
1.2656	0.0312132	0.0400381	0.00388203	13.6104	0.572718	0.389	0.0158236	75.1	9.32002	0.423398	8.75774	194854
1.10573	0.050505	0.00526174	-0.00316328	13.5449	0.338446	0.3579	0.637859	63.3	9.01496	0.328077	6.27382	25951.5
1.38588	-0.00461894	-0.0830198	0.00449223	11.228	0.108939	0.4788	0.0504381	76.4	9.00594	0.372274	6.59865	26662.3
1.71204	0.0281909	0.0274052	0.103224	14.8062	0.612141	0.2808	0.0999597	74.9	8.81192	0.369724	5.02651	5410.19
1.62292	-0.0179454	-0.070316	0.0706423	18.5737	0.839813	0.2938	0.01894	88.6	8.40842	0.089346	6.90204	3418.63
0.513282	0.043539	0.00876511	-0.00765609	14.0337	0.379893	0.1472	0.0845176	62.5	9.00389	0.567761	6.161	19618
1.53612	-0.0458011	-0.0125931	0.0418018	12.9814	0.348269	0.1432	0.0205905	81	9.10701	0.372274	7.13569	13301.4
0.513282	0.0338337	0.0757212	0.0326152	13.1489	0.535317	0.2155	0.231813	62.5	9.00389	0.567761	6.161	19618
-0.198172	-0.0512877	-0.069751	-0.0625571	14.26	0.593529	0.1809	0.0582654	52.9	9.73791	0.381624	6.61754	20628.3
0.513282	-0.126166	-0.185757	0.0162451	12.2414	0.417697	0.4475	0.00345053	62.5	9.00389	0.567761	6.161	19618
1.10573	-0.0353599	-0.0434997	0.102562	17.0585	0.592813	0.1168	0.0120396	63.3	9.01496	0.328077	6.27382	25951.5
-0.172104	0.0136361	0.0158642	0.0715391	14.6282	0.694418	0.3375	0.0570081	61.9	8.56042	0.529513	6.37281	10156.2
1.38588	0.0314603	-0.00565565	0.04501	12.4269	0.232952	0.2616	0.00973954	76.4	9.00594	0.372274	6.59865	26662.3
0.797759	0.278873	0.262456	0.0532475	16.4047	0.671818	0.4461	0.013099	63.6	9.13046	0.713101	5.74716	13125.5
1.4881	0.0525616	0.0191591	-0.00380415	13.4129	0.31237	0.315	0.111121	73.8	8.90427	0.238833	7.4987	36658
1.2656	-0.319334	-0.347739	0.0274325	12.9495	0.289916	0.1553	0.0580892	75.1	9.32002	0.423398	8.75774	194854
1.53612	-0.0494449	-0.0639401	0.00107799	15.0798	0.53097	0.2926	0.152847	81	9.10701	0.372274	7.13569	13301.4
0.94091	0.0458844	0.0375176	0.0776312	14.0416	0.267914	0.504	0.0234917	76.5	9.85639	0.713101	5.74588	2770.45
1.2656	-0.0832881	-0.0815052	0.0326152	13.1489	0.535317	0.2155	0.00489124	75.1	9.32002	0.423398	8.75774	194854
1.2656	-0.0346575	-0.0315765	0.086706	14.0029	0.265224	0.18	0.0954348	75.1	9.32002	0.423398	8.75774	194854
1.62292	0.0542291	0.0591155	0.0908468	13.0025	0.441878	0.1976	0.0234374	88.6	8.40842	0.089346	6.90204	3418.63
1.09817	0.0654552	0.0259614	0.089583	12.6711	0.386833	0.358	0.10001	67.7	9.0381	0.548212	0.845868	127.479
0.513282	0.070066	-0.0650929	0.0086147	12.0948	0.216634	0.2906	0.0194925	62.5	9.00389	0.567761	6.161	19618
1.2656	-0.00048514	-0.0838145	-0.094563	13.0027	0.514787	0.4168	0.0135792	75.1	9.32002	0.423398	8.75774	194854
1.53612	0.052651	0.0208946	-0.019976	13.8405	0.575978	0.4257	0.282991	81	9.10701	0.372274	7.13569	13301.4
1.2656	-0.0387679	-0.0227013	0.0567535	13.5825	0.230729	0.4454	0.122323	75.1	9.32002	0.423398	8.75774	194854
1.2656	0.0282904	0.102432	0.137535	13.2797	0.438533	0.2072	0.0057299	75.1	9.32002	0.423398	8.75774	194854
1.53612	0.13665	0.120066	0.0629903	13.5923	0.494547	0.2425	0.0348438	81	9.10701	0.372274	7.13569	13301.4
1.10573	0.0530137	0.0175064	0.0341797	11.6956	0.331773	0.3209	0.0972717	63.3	9.01496	0.328077	6.27382	25951.5
1.4881	0.00294403	-0.026197	0.02578	13.3034	0.417886	0.2019	0.0250629	73.8	8.90427	0.238833	7.4987	36658
0.453274	0.024906	0.027302	-0.00801623	13.7618	0.391448	0.2669	0.0346226	59.4	8.9423	0.496365	2.59749	553.196
1.38588	-0.148512	-0.16557	-0.0134651	13.1656	0.702266	0.2523	1.58368	76.4	9.00594	0.372274	6.59865	26662.3
0.797759	0.045281	0.0621487	0.142857	13.7443	0.412418	0.4078	0.31563	63.6	9.13046	0.713101	5.74716	13125.5
1.2656	-0.266257	-0.266559	0.0434223	13.0363	0.232656	0.3776	0.049497	75.1	9.32002	0.423398	8.75774	194854
0.813878	-0.307703	-0.348782	-0.0114306	14.085	0.553386	0.2834	0.0558385	74.3	6.86239	0	7.7831	16239
-0.661515	-0.0377686	-0.045383	0.0622233	13.8414	0.223136	0.174	0.00616631	57.1	8.66476	0.317878	6.76803	15742
1.53612	0.0501651	0.149588	0.0629903	13.5923	0.494547	0.2425	0.0663517	81	9.10701	0.372274	7.13569	13301.4
0.813878	-0.0211971	0.0554498	-0.107987	14.3234	0.634299	0.2616	0.0111603	74.3	6.86239	0	7.7831	16239
1.4881	0.132587	0.117673	0.0180861	12.922	0.392881	0.2143	0.0434381	73.8	8.90427	0.238833	7.4987	36658
-0.198172	0.0162785	0.00719059	-0.00440762	16.7436	0.726651	0.4234	0.00671684	52.9	9.73791	0.381624	6.61754	20628.3
1.67472	0.0614626	0.0859406	-0.0174633	14.147	0.594365	0.5143	0.0666514	78.5	9.25521	0.359015	6.59222	16498.8
-0.661515	-0.112126	-0.113076	0.0704757	12.1809	0.46527	0.219	0.00671691	57.1	8.66476	0.317878	6.76803	15742
1.67472	0.0240853	0.0550656	-0.00380415	13.4129	0.31237	0.315	0.021653	78.5	9.25521	0.359015	6.59222	16498.8
0.719001	0.0412703	0.0662157	0.0785089	13.103	0.191361	0.2011	0.00827685	69.7	8.87445	0.208439	4.8768	3532.53
0.719001	0.0412703	0.0662157	0.0785089	13.103	0.191361	0.2011	0.0104776	69.7	8.87445	0.208439	4.8768	3532.53
1.24616	-0.00312113	-0.00452776	0.101847	13.2492	0.485358	0.129	0.0308503	75.4	9.32002	0.423398	8.66318	187072
1.2656	-0.0354306	-0.0511966	-0.054225	13.0189	0.613115	0.3848	0.0423124	75.1	9.32002	0.423398	8.75774	194854
1.62292	-0.0411569	-0.0412891	0.0877855	12.4392	0.359387	0.5247	0.0526277	88.6	8.40842	0.089346	6.90204	3418.63
1.53612	0.237806	0.223848	0.0477554	13.5662	0.272094	0.2199	0.0885255	81	9.10701	0.372274	7.13569	13301.4
-0.728817	0.0181998	-0.00199845	-0.0846503	13.1623	0.527927	0.2217	0.140652	58.6	9.34421	0	3.28915	149.295
1.38588	0.0326698	0.0308113	0.0680535	13.6708	0.348399	0.2749	0.155151	76.4	9.00594	0.372274	6.59865	26662.3
1.2656	0.0487728	0.0501884	0.14655	12.7142	0.250737	0.3534	0.0170685	75.1	9.32002	0.423398	8.75774	194854
0.813878	0.0707597	0.111937	0.0622233	13.8414	0.223136	0.174	0.15088	74.3	6.86239	0	7.7831	16239
1.38588	0.0312388	0.100327	-0.00690948	12.6852	0.495562	0.3552	0.0710268	76.4	9.00594	0.372274	6.59865	26662.3
1.2656	-0.0106713	-0.0344869	0.101633	12.5596	0.491159	0.1711	0.0409912	75.1	9.32002	0.423398	8.75774	194854
1.71204	0.0145267	-0.00695918	0.041636	15.6396	0.520075	0.3754	0.0133661	74.9	8.81192	0.369724	5.02651	5410.19
1.53612	-0.0246821	-0.0052228	0.0824224	16.7853	0.603456	0.5159	0.127456	81	9.10701	0.372274	7.13569	13301.4
1.10573	-0.079283	-0.114423	0.0749024	14.244	0.494019	0.4562	0.104267	63.3	9.01496	0.328077	6.27382	25951.5
0.513282	0.0192724	-0.0165814	0.012494	12.023	0.404759	0.278	0.105599	62.5	9.00389	0.567761	6.161	19618
1.2656	-0.0498255	-0.0534481	0.00524217	12.6201	0.396023	0.2619	0.746004	75.1	9.32002	0.423398	8.75774	194854
1.2656	-0.0478658	-0.0126689	0.0629903	13.5923	0.494547	0.2425	0.0831284	75.1	9.32002	0.423398	8.75774	194854
0.797759	0.0391541	0.00948823	0.075589	13.428	0.204314	0.5477	0.0317986	63.6	9.13046	0.713101	5.74716	13125.5
0.277887	-0.0661426	-0.0587134	0.0762424	12.1965	0.179011	0.3428	0.038983	73.8	8.37909	0.240312	6.51841	3189.58
1.67472	-0.0290844	-0.0100156	-0.0383118	12.8794	0.669972	0.2126	0.0292878	78.5	9.25521	0.359015	6.59222	16498.8
1.2656	0.00474255	-0.00858002	0.132891	14.7927	0.438572	0.2391	0.00741755	75.1	9.32002	0.423398	8.75774	194854
1.24616	-0.0165937	-0.0808335	0.00167597	13.619	0.45607	0.3145	0.167553	75.4	9.32002	0.423398	8.66318	187072
1.43465	-0.057198	-0.0411643	0.0405809	13.195	0.455276	0.3107	0.43136	76.4	9.00594	0.372274	6.60408	26942.8
1.73865	-0.209372	-0.299437	0.0387952	12.1582	0.417094	0.3522	0.329886	72.6	8.75256	0.707151	3.906	2406.08
1.43465	-0.0633088	-0.00369399	-0.0593224	13.431	0.301581	0.5166	0.142693	76.4	9.00594	0.372274	6.60408	26942.8
1.43465	0.0519017	0.107164	0.111367	11.5187	0.150133	0.2483	0.151002	76.4	9.00594	0.372274	6.60408	26942.8
1.24616	0.0113683	-0.0230946	0.0643699	16.8911	0.825802	0.3456	0.543665	75.4	9.32002	0.423398	8.66318	187072
1.05484	-0.0260581	-0.0130101	0.0618473	12.3912	0.241479	0.110861	0.0705138	62.3	9.01496	0.328077	6.15124	24712.9
1.78241	-0.00690361	-0.0275581	-0.117906	12.7838	0.433732	0.4167	0.0330851	81	8.99767	0.262037	5.97762	6713.09
1.51036	0.233979	0.217985	0.241631	11.6906	0.444733	0.4219	0.542159	74.4	8.90427	0.238833	7.39388	34667.9
0.51039	0.00315857	0.0258825	-0.0177507	13.1028	0.270369	0.3946	0.016829	61.2	9.00389	0.567761	6.04926	18758
0.51039	-0.0185785	-0.00763278	-0.00313956	12.3679	0.265839	0.4478	0.014474	61.2	9.00389	0.567761	6.04926	18758
1.24616	-0.114343	-0.181642	0.0172053	13.6118	0.230386	0.2242	0.930179	75.4	9.32002	0.423398	8.66318	187072
1.01023	-0.00467196	0.00659828	0.15852	13.9294	0.482906	0.3581	0.188922	77.7	9.85639	0.713101	5.66157	2504.4
1.24616	-0.0152196	-0.0320492	0.109833	12.4921	0.404985	0.3805	0.180877	75.4	9.32002	0.423398	8.66318	187072
1.60758	-0.027971	-0.0325884	0.0937894	16.8276	0.721002	0.4918	0.00447654	87.8	8.40842	0.089346	6.72419	3186.52
0.766718	-0.0449177	-0.127952	0.107819	11.8445	0.506495	0.2703	0.0086161	71.7	6.86239	0	7.65629	15001.1
1.51036	0.0270557	0.0240463	0.0566485	16.6813	0.671777	0.5641	0.0080151	74.4	8.90427	0.238833	7.39388	34667.9
1.05484	0.010284	-0.0216951	0.0508989	14.2169	0.645846	0.3822	0.00495735	62.3	9.01496	0.328077	6.15124	24712.9
1.6783	-0.0381432	-0.0150636	-0.0349545	13.4051	0.435522	0.3927	0.00192993	74.6	8.96586	0.517614	6.71526	7835.28
1.57268	-0.0426974	-0.0485576	0.0235267	15.9287	0.554831	0.2782	0.0125094	80.3	9.10701	0.372274	6.94765	12088.5
1.51036	-0.0316908	-0.0632966	0.00927602	12.7216	0.639237	0.3104	0.379714	74.4	8.90427	0.238833	7.39388	34667.9
1.51036	-0.0416853	0.0208885	-0.117906	12.7838	0.433732	0.4167	0.00606307	74.4	8.90427	0.238833	7.39388	34667.9
-0.176018	0.0154342	0.0451769	0.0482099	15.2918	0.423084	0.3862	0.188563	56.2	8.2388	0	6.54564	22948
1.67588	-0.0611132	-0.0319787	0.0370351	14.1879	0.387147	0.3188	0.0247145	78	9.25521	0.359015	6.4677	15282.4
0.845523	0.235034	0.285226	0.00857543	13.7073	0.638577	0.2179	0.0215733	68.5	9.13046	0.713101	5.6204	12320.8
1.51036	0.0390477	0.04446	0.0904243	12.3676	0.18392	0.3702	0.0682899	74.4	8.90427	0.238833	7.39388	34667.9
0.864514	0.277301	0.215339	0.0215919	13.121	0.420125	0.1099	0.0214047	68.8	9.86139	0.713101	3.61738	526.876
1.24616	0.235034	0.285226	0.00857543	13.7073	0.638577	0.2179	0.0316695	75.4	9.32002	0.423398	8.66318	187072
1.60758	-0.0191921	0.0060138	0.138234	14.4313	0.868045	0.3131	0.0243454	87.8	8.40842	0.089346	6.72419	3186.52
1.05484	0.138213	0.104194	-0.0154891	12.37	0.345715	0.3728	0.844226	62.3	9.01496	0.328077	6.15124	24712.9
-0.17751	0.253249	0.209655	0.106393	13.4188	0.481028	0.2022	0.0854269	59.4	8.56042	0.529513	6.16521	9318.77
1.69856	-0.0225581	-0.00578294	0.0503104	16.6127	0.728267	0.2422	0.140065	73.9	8.98274	0.436113	2.70136	606.915
1.67588	-0.00613997	-0.0563771	-0.0305443	12.9259	0.459059	0.2026	239.837	78	9.25521	0.359015	6.4677	15282.4
1.36116	0.0344128	0.09808	0.0160742	12.533	0.398235	0.2156	0.00973919	73.1	7.64879	0.567761	7.90286	49225.4
1.51036	0.060028	0.0521141	0.156477	16.6523	0.595683	0.3475	0.209574	74.4	8.90427	0.238833	7.39388	34667.9
0.845523	0.0244795	-0.0169731	0.0781807	11.4322	0.12303	0.362	59.0926	68.5	9.13046	0.713101	5.6204	12320.8
0.51039	0.501197	0.467442	0.0916277	12.6364	0.442447	0.3415	0.0278773	61.2	9.00389	0.567761	6.04926	18758
-0.141066	0.0985712	0.260069	0.0330678	15.9919	0.610458	0.3156	0.36248	56.5	9.73791	0.381624	6.37161	17957
0.51039	-0.0359812	-0.0295995	0.00429518	11.8372	0.184008	0.6032	0.0376668	61.2	9.00389	0.567761	6.04926	18758
1.24616	0.0124495	-0.0154482	0.0180941	15.1301	0.628155	0.4595	0.0089298	75.4	9.32002	0.423398	8.66318	187072
1.24616	-0.0357153	-0.113885	0.0222264	13.6371	0.415478	0.4433	0.123975	75.4	9.32002	0.423398	8.66318	187072
1.24616	0.246268	0.382714	0.00239754	15.4771	0.915508	0.6774	5.97646	75.4	9.32002	0.423398	8.66318	187072
0.73077	-0.00628294	0.021558	0.106288	12.3463	0.401952	0.2088	0.0507896	69.3	8.84619	0.270281	5.16307	4720.37
1.24616	0.0195486	-0.0107143	-0.0382506	17.508	0.786623	0.23945	0.0114836	75.4	9.32002	0.423398	8.66318	187072
1.60758	0.0480797	-0.00838051	0.0162369	13.1282	0.306406	0.5654	0.0958873	87.8	8.40842	0.089346	6.72419	3186.52
1.69856	0.036377	0.0266724	0.000631302	14.2196	0.354179	0.39	0.0650047	73.9	8.98274	0.436113	2.70136	606.915
0.70397	0.108728	0.138997	0.0540813	12.5386	0.166312	0.5079	0.114093	71.5	6.86239	0	7.72921	14657.7
1.36116	-0.0324171	0.00913263	0.156477	16.6523	0.595683	0.3475	0.0257269	73.1	7.64879	0.567761	7.90286	49225.4
1.53577	0.00445979	-0.00346825	0.0589684	16.2568	0.636761	0.2423	0.0106653	73.8	8.90427	0.238833	7.35423	33605.5
1.60758	-0.030404	-0.00628291	0.0383699	15.4252	0.598916	0.5535	0.0307443	87.8	8.40842	0.089346	6.72419	3186.52
1.24616	-0.0623951	-0.00500955	0.0459897	12.9641	0.277405	0.1962	0.195744	75.4	9.32002	0.423398	8.66318	187072
0.315204	0.106003	0.216276	-0.0188009	11.658	0.28933	0.2243	0.0163675	71.5	8.37909	0.240312	6.36492	3012.55
1.51036	0.169288	0.181551	0.119346	13.0613	0.421656	0.3513	0.131149	74.4	8.90427	0.238833	7.39388	34667.9
0.766718	0.0414347	0.0382493	0.038239	14.5013	0.503823	0.2076	0.00727376	71.7	6.86239	0	7.65629	15001.1
1.51036	0.122872	0.112245	0.0566485	16.6813	0.671777	0.5641	0.00264724	74.4	8.90427	0.238833	7.39388	34667.9
1.43465	0.0844643	0.104642	0.0937894	16.8276	0.721002	0.4918	0.00635769	76.4	9.00594	0.372274	6.60408	26942.8
1.24616	0.369145	0.615407	0.0141498	16.2833	0.855334	0.2076	3.20975	75.4	9.32002	0.423398	8.66318	187072
1.25248	-0.0315901	-0.0248172	0.0776208	12.1951	0.130016	0.6287	0.0165454	68.4	8.98354	0.436113	5.43721	4759.01
1.24616	-0.0783797	-0.0734899	0.00495686	14.2302	0.818564	0.2326	0.589062	75.4	9.32002	0.423398	8.66318	187072
1.51036	-0.0387924	-0.0888765	-0.0693713	12.104	0.490318	0.2572	0.124015	74.4	8.90427	0.238833	7.39388	34667.9
1.51036	-0.207362	-0.257362	0.085938	12.5759	0.299793	0.8185	0.0724546	74.4	8.90427	0.238833	7.39388	34667.9
1.24616	0.174295	0.0942878	0.0566315	13.3544	0.495558	0.184	0.154769	75.4	9.32002	0.423398	8.66318	187072
1.24616	-0.130571	-0.225108	0.0694685	14.0596	0.635792	0.4841	0.0214171	75.4	9.32002	0.423398	8.66318	187072
1.24616	-0.210414	-0.122308	0.0305593	12.8592	0.248809	0.3519	0.119435	75.4	9.32002	0.423398	8.66318	187072
1.59218	-0.359002	-0.567963	0.0799988	14.284	0.535645	0.2485	0.154767	87.8	8.40842	0.089346	6.72419	3186.52
1.24616	0.149782	0.204467	0.0108943	13.0158	0.514444	0.3972	0.193402	75.4	9.32002	0.423398	8.66318	187072
1.2501	-0.0643746	-0.0687796	0.057373	12.8802	0.436793	0.1116	0.0731051	76.2	9.32002	0.423398	8.69629	182193
1.2501	0.0908893	-0.0248593	0.00746652	12.1322	0.3786	0.2779	0.129904	76.2	9.32002	0.423398	8.69629	182193
1.05367	0.186385	0.239909	-0.0679807	13.6376	0.598033	0.2185	0.189593	66.5	#VALUE!	NA	0.955511	106.824
1.78644	-0.00687233	0.0304708	0.0173739	14.4941	0.471831	0.1229	0.015442	80.5	8.99767	0.262037	5.79667	6798.32
1.55019	-0.11109	-0.0978684	0.100507	11.9348	0.195914	0.2453	0.00751944	81.4	9.10701	0.372274	6.97737	13516.9
0.793914	-0.215943	-0.107087	0.0694947	11.6755	0.32636	0.4302	0.332399	67.6	9.13046	0.713101	5.59471	11951.2
0.70397	0.282119	0.177519	0.12717	14.7231	0.614116	0.2175	0.014432	71.5	6.86239	0	7.72921	14657.7
1.0998	0.0308132	0.146	0.110501	13.8494	0.250155	0.504	0.00261786	62.5	9.01496	0.328077	6.22456	24382.1
0.479795	-0.0541743	-0.137965	0.0611641	14.1566	0.646517	0.3807	0.0414752	61.7	9.00389	0.567761	6.05866	18359
-0.294808	0.0332598	0.04477	0.0747194	14.2526	0.657225	0.1934	0.0133257	58.1	8.56042	0.529513	6.09718	8608.54
1.53577	-0.0758904	-0.0955415	0.0339823	13.0606	0.25426	0.42	0.0239869	73.8	8.90427	0.238833	7.35423	33605.5
1.35722	-0.0156463	-0.0812547	-0.0178916	14.3553	0.508954	0.1724	0.0694854	73.3	7.64879	0.567761	7.90049	43894.8
1.46392	0.428829	0.442178	-0.0749192	12.0828	0.608585	0.4987	0.219998	71.2	8.91838	0.238833	4.51196	3818.18
1.2501	-0.181464	-0.272719	-0.00922419	12.6914	0.545402	0.4015	0.0501528	76.2	9.32002	0.423398	8.69629	182193
0.793914	-0.0397821	0.0376757	0.0301347	12.7072	0.36619	0.3277	0.04135	67.6	9.13046	0.713101	5.59471	11951.2
1.55019	-0.00762753	-0.00155214	0.00546175	13.1851	0.311223	0.3306	0.0870375	81.4	9.10701	0.372274	6.97737	13516.9
1.2501	0.0334047	0.0271293	0.0219066	13.1772	0.544421	0.3707	0.52645	76.2	9.32002	0.423398	8.69629	182193
1.2501	0.164361	0.317086	0.121438	12.6178	0.138963	0.2198	0.587626	76.2	9.32002	0.423398	8.69629	182193
0.384351	0.00234916	-0.0623669	0.0355351	13.3866	0.425611	0.3109	0.36337	70.8	8.37909	0.240312	6.38266	3013.55
1.76249	0.0506963	0.180179	-0.0796403	12.8931	0.769542	0.4191	0.0130805	71.8	8.85809	0.345076	4.66721	3858.02
1.78644	0.240151	0.226453	0.093684	11.3958	0.279428	0.495	0.132782	80.5	8.99767	0.262037	5.79667	6798.32
1.51574	0.0240263	0.0592214	-0.0046739	14.2255	0.421553	0.4374	0.027598	75.8	9.00594	0.372274	6.81377	29285.9
1.86041	-0.0696108	-0.0626659	0.0311464	13.5528	0.533884	0.3182	0.200258	82.1	9.30937	0.372274	4.87977	1774.68
1.2501	-0.226672	-0.439184	0.0218226	13.4143	0.426269	0.1673	1.19535	76.2	9.32002	0.423398	8.69629	182193
1.53577	-0.0864795	0.0418974	0.0161715	12.6593	0.348355	0.1921	0.0874157	73.8	8.90427	0.238833	7.35423	33605.5
#N/A	0.156957	0.12003	-0.0158315	12.8677	0.338633	0.1773	0.00897123	64.1	9.57524	0.372274	1.65058	250.629
1.65837	-0.147184	-0.117687	0.0734444	14.0118	0.277392	0.3702	0.121999	79.1	9.25521	0.359015	6.50817	15561.3
0.479795	-0.0715674	-0.170837	0.108273	12.2412	0.167006	0.187	0.0908584	61.7	9.00389	0.567761	6.05866	18359
1.46392	-0.0394932	-0.186822	0.030347	12.2329	0.137526	0.2411	0.0326379	71.2	8.91838	0.238833	4.51196	3818.18
0.143449	0.080225	0.0678725	0.00526842	12.4846	0.541512	0.377	0.0160017	66.8	8.90442	0.472567	2.82731	506.307
1.23471	0.0123725	-0.0462255	0.115359	11.9892	0.337955	0.2784	0.0236834	76.2	9.32002	0.423398	8.69629	182193
1.65788	0.0551122	-0.0873827	0.0927877	11.3658	0.245207	0.3214	0.20645	73.7	8.96586	0.517614	6.72695	7652.65
-0.253298	0.0145168	-0.051629	0.0528327	14.5537	0.415614	0.3935	0.00636324	66.4	9.43085	0.713101	6.61834	11705.6
1.55019	-0.0346279	0.0307671	0.0446462	14.619	0.711993	0.2735	0.0428991	81.4	9.10701	0.372274	6.97737	13516.9
1.0998	-0.141541	-0.242416	0.0578395	12.6525	0.390272	0.7053	0.00905154	62.5	9.01496	0.328077	6.22456	24382.1
1.55019	0.146828	0.0866591	0.144791	12.4402	0.254937	0.2379	0.171389	81.4	9.10701	0.372274	6.97737	13516.9
1.2501	0.0724994	-0.0622235	0.145078	12.1131	0.305238	0.3317	0.0242618	76.2	9.32002	0.423398	8.69629	182193
0.70397	-0.223314	-0.295465	0.0540813	12.5386	0.166312	0.5079	0.00745301	71.5	6.86239	0	7.72921	14657.7
1.2501	-0.0668936	-0.156069	0.0351016	12.6285	0.663532	0.1378	0.00730578	76.2	9.32002	0.423398	8.69629	182193
1.65837	0.0869152	0.0409112	-0.0178916	14.3553	0.508954	0.1724	0.00900649	79.1	9.25521	0.359015	6.50817	15561.3
0.735945	-0.109677	-0.0929271	0.0401161	13.9286	0.412153	0.4868	0.0620662	70.5	8.87445	0.208439	4.73786	2998.13
-0.253298	-0.139762	-0.357982	0.0412551	12.0328	0.354735	0.3539	0.0230169	66.4	9.43085	0.713101	6.61834	11705.6
0.70397	-0.0597363	-0.155328	0.12717	14.7231	0.614116	0.2175	0.0113265	71.5	6.86239	0	7.72921	14657.7
1.59218	0.108901	0.0583908	0.0278677	15.0999	0.67335	0.5432	0.044922	89.4	8.40842	0.089346	6.80039	3080.04
0.479795	0.374938	0.641954	0.0155818	12.5375	0.513812	0.3975	0.134916	61.7	9.00389	0.567761	6.05866	18359
1.51574	0.0521394	0.0399903	0.0634737	12.108	0.126684	0.6287	0.00965243	75.8	9.00594	0.372274	6.81377	29285.9
0.70397	-0.211477	-0.220398	0.115359	11.9892	0.337955	0.2784	0.128247	71.5	6.86239	0	7.72921	14657.7
1.2501	-0.0844608	-0.00126029	0.0429672	12.2406	0.380112	0.3912	0.226258	76.2	9.32002	0.423398	8.69629	182193
0.479795	0.210047	0.172347	-0.0355782	16.0533	0.566712	0.1808	0.00393591	61.7	9.00389	0.567761	6.05866	18359
1.2501	-0.255653	-0.423808	0.0776498	12.3749	0.273258	0.1053	0.0218479	76.2	9.32002	0.423398	8.69629	182193
0.186957	0.0766592	0.135669	0.0129557	14.0168	0.803465	0.3904	0.00346062	62.6	9.36517	0	5.44285	3176.21
1.73705	0.117369	0.105214	-0.0370583	12.4288	0.3384	0.3305	0.161459	72.7	8.81192	0.369724	4.90897	5051.04
1.65342	-0.10092	-0.293374	-0.00365207	12.3535	0.615072	0.4245	0.0544923	80.2	9.25521	0.359015	6.5582	18035.3
1.2501	0.267726	0.299175	0.0681503	12.6505	0.375347	0.6874	0.583844	76.2	9.32002	0.423398	8.69629	182193
1.55019	-0.0284145	0.0260946	0.0280346	13.5352	0.339487	0.4286	0.0301565	81.4	9.10701	0.372274	6.97737	13516.9
1.51574	0.129215	0.240361	0.0312334	12.5532	0.342862	0.1968	0.0968715	75.8	9.00594	0.372274	6.81377	29285.9
1.2501	0.297401	0.215025	-0.00723702	12.8604	0.568148	0.3485	0.285344	76.2	9.32002	0.423398	8.69629	182193
-0.432839	0.201264	0.209183	0.00593869	13.198	0.428884	0.6078	0.12113	63.3	8.20403	0.485869	4.6606	1843.88
0.479795	-0.0729218	0.0170374	0.0472321	12.4248	0.561926	0.3565	0.0391338	61.7	9.00389	0.567761	6.05866	18359
0.767554	0.00363995	0.00595111	-0.0203618	14.7902	0.811541	0.8941	0.00245584	71.2	6.86239	0	7.76387	14843.2
1.55019	0.270582	0.371916	0.0159055	12.0642	0.123152	0.2519	0.0115524	82	9.10701	0.372274	7.15594	14674.8
1.51574	-0.0996235	-0.257502	0.0641127	13.1762	0.115754	0.5477	0.0178527	75.8	9.00594	0.372274	6.81377	29285.9
1.07777	0.170477	0.159697	0.0568467	15.3704	0.697337	0.4284	0.0319044	66.4	9.0381	0.548212	0.832909	113.023
1.07777	0.170477	0.159697	0.0568467	15.3704	0.697337	0.4284	0.0195987	66.4	9.0381	0.548212	0.832909	113.023
-0.432839	0.350148	0.4003	0.00626232	14.1658	0.618606	0.2938	0.182582	63.3	8.20403	0.485869	4.6606	1843.88
0.479795	0.172104	0.292744	-0.0155836	13.2023	0.674284	0.3103	0.111729	61.7	9.00389	0.567761	6.05866	18359
-0.730273	0.0372322	0.0124464	0.108027	14.7511	0.569283	0.3985	0.00776682	57.5	8.11704	0.538013	3.79144	180.5
1.59218	-0.0638856	-0.010489	-0.0462374	14.537	0.88201	0.5006	0.0100498	89.4	8.40842	0.089346	6.80039	3080.04
1.59218	0.0410544	-0.0133793	0.0174365	12.86	0.472703	0.1174	0.0162649	89.4	8.40842	0.089346	6.80039	3080.04
1.53577	-0.101314	-0.0679997	0.145985	13.524	0.491278	0.4905	0.117422	73.8	8.90427	0.238833	7.35423	33605.5
1.2501	-0.0762598	0.0412823	0.0589638	12.3649	0.626179	0.3712	0.0609294	76.2	9.32002	0.423398	8.69629	182193
1.2501	0.309236	0.204909	-0.00922419	12.6914	0.545402	0.4015	0.167735	76.2	9.32002	0.423398	8.69629	182193
1.59218	0.0376687	0.069605	0.0487375	12.8467	0.401911	0.2049	0.100263	89.4	8.40842	0.089346	6.80039	3080.04
1.0998	0.173152	0.212975	0.0415987	14.8097	0.686436	0.5032	0.289099	62.5	9.01496	0.328077	6.22456	24382.1
1.2501	0.225286	0.255083	0.0838353	12.5839	0.369612	0.5143	0.192859	76.2	9.32002	0.423398	8.69629	182193
-0.478445	-0.294102	-0.268313	0.164272	11.5014	0.559075	0.1683	0.233674	63.3	8.20403	0.485869	4.6606	1843.88
1.56664	0.171751	0.178091	0.096174	13.9019	0.631163	0.1411	0.601331	89.4	8.40842	0.089346	6.86537	3148.51
1.23153	-0.0651108	-0.155403	0.102862	11.9633	0.0941098	0.35	0.142655	75.5	9.32002	0.423398	8.68386	175217
1.58186	-0.0560145	-0.164934	0.11783	13.347	0.605386	0.604	0.0849937	73.4	8.90427	0.238833	7.49704	38839.2
1.60688	0.419977	0.596928	0.00698622	17.9593	0.790293	0.6383	0.00763327	82	9.10701	0.372274	7.15594	14674.8
0.470201	-0.101907	-0.0266684	0.065647	13.7947	0.577223	0.3807	0.0153057	60.9	9.00389	0.567761	6.15507	21591.3
1.60688	0.0485229	0.0625006	0.00522017	11.0186	0.284544	0.3084	0.262213	82	9.10701	0.372274	7.15594	14674.8
1.65342	0.0292248	0.0716297	0.084096	15.8325	0.552034	0.2743	0.00672668	80.2	9.25521	0.359015	6.5582	18035.3
1.23153	-0.0992688	-0.0621388	0.0130344	14.1839	0.667095	0.267	0.083689	75.5	9.32002	0.423398	8.68386	175217
0.95624	0.381006	0.286864	0.0249104	17.3783	0.795066	0.1557	0.0159202	63.5	9.17737	0.381624	3.47507	2295.96
1.23153	-0.0317082	-0.0426944	0.0919206	13.8085	0.158885	0.3694	0.0235521	75.5	9.32002	0.423398	8.68386	175217
1.37602	-0.0498338	-0.0860631	0.0832446	12.0997	0.205425	0.2444	0.0956449	72.4	7.64879	0.567761	8.031	48504.1
1.23153	0.0753351	-0.0320182	0.13303	12.938	0.392776	0.3225	0.0694326	75.5	9.32002	0.423398	8.68386	175217
1.23153	-0.0992688	-0.0621388	0.0130344	14.1839	0.667095	0.267	0.00224951	75.5	9.32002	0.423398	8.68386	175217
-1.52178	0.00640671	0.0403326	0.084096	15.8325	0.552034	0.2743	0.00712987	40.6	9.3303	0	3.73297	141.963
1.37602	0.0330092	0.0211161	0.0249104	17.3783	0.795066	0.1557	0.000880298	72.4	7.64879	0.567761	8.031	48504.1
1.60688	0.153648	0.173547	0.00475408	12.486	0.176666	0.355	0.222458	82	9.10701	0.372274	7.15594	14674.8
1.23153	0.047948	0.0912178	-0.010345	12.9463	0.579113	0.3196	0.01221	75.5	9.32002	0.423398	8.68386	175217
0.767554	0.117907	0.100673	0.0406939	13.1271	0.327107	0.2992	0.153509	71.2	6.86239	0	7.76387	14843.2
1.58186	-0.0250347	-0.0309639	0.0371825	12.5182	0.401237	0.1921	0.0569603	73.4	8.90427	0.238833	7.49704	38839.2
1.85613	0.0120793	0.00495175	-0.0718156	13.3966	0.114377	0.1809	0.0265539	81.2	9.30937	0.372274	5.04213	2009.22
1.72101	-0.1737	-0.0859387	-0.0280826	11.8383	0.556395	0.2039	0.0422877	76.1	8.883	0.300029	4.64823	3529.94
0.767554	0.00574494	0.00770232	0.0122523	12.5771	0.221686	0.5079	0.122914	71.2	6.86239	0	7.76387	14843.2
-0.00424673	0.0150546	0.0456008	0.0189291	21.2387	0.925206	0.5726	0.000255958	56.9	9.73791	0.381624	6.65878	24559.9
1.52492	-0.056963	-0.0935706	0.122104	12.6637	0.36839	0.4334	0.0131502	72.4	8.91838	0.238833	4.63181	4419.96
0.681375	0.0359718	0.0116862	0.0710106	13.5956	0.262688	0.22522	0.0050702	68.4	8.87445	0.208439	4.68951	3095.58
0.681375	0.0359718	0.0116862	0.0710106	13.5956	0.262688	0.22522	0.00304212	68.4	8.87445	0.208439	4.68951	3095.58
1.56664	-0.00404601	-0.0426529	0.060301	12.4744	0.344834	0.2274	0.00787798	89.4	8.40842	0.089346	6.86537	3148.51
1.56664	0.114653	0.0647138	0.0847388	12.3611	0.443928	0.379	0.579199	89.4	8.40842	0.089346	6.86537	3148.51
1.23153	0.0188603	-0.0180177	0.0336055	14.1207	0.582392	0.1481	0.179663	75.5	9.32002	0.423398	8.68386	175217
1.58186	-0.0257858	-0.0531021	0.0106436	13.208	0.408449	0.2742	0.00764338	73.4	8.90427	0.238833	7.49704	38839.2
0.470201	-0.28199	-0.281122	0.00785256	11.8136	0.482261	0.5083	0.09478	60.9	9.00389	0.567761	6.15507	21591.3
-0.714945	-0.0419069	-0.0390641	0.147365	14.7732	0.5758	0.3988	0.00577996	57.4	8.11704	0.538013	3.62627	167.026
1.23153	0.156866	0.149385	0.0334123	11.998	0.340537	0.1998	0.0464011	75.5	9.32002	0.423398	8.68386	175217
1.46195	-0.0443368	-0.0693527	0.0348296	19.2301	0.872102	0.6837	0.00145519	74.9	9.00594	0.372274	6.81102	30638
1.8379	0.0778044	0.141794	0.0375321	11.1392	0.485138	0.2466	0.0920443	81.6	8.99767	0.262037	5.43895	7091.83
1.46195	0.176012	0.0975169	0.0168044	11.1149	0.0499204	0.3258	0.00952673	74.9	9.00594	0.372274	6.81102	30638
1.23153	0.0323506	0.036996	0.0976701	14.3381	0.365587	0.721	0.0317131	75.5	9.32002	0.423398	8.68386	175217
0.470201	0.00714931	0.00161999	0.0307273	16.4796	0.683561	0.5693	0.0233962	60.9	9.00389	0.567761	6.15507	21591.3
1.23153	-0.127501	-0.0551885	0.0321599	11.8187	0.324628	0.277	0.358852	75.5	9.32002	0.423398	8.68386	175217
1.32704	0.0498666	0.0740372	0.0347472	11.1673	0.358447	0.56	0.0213366	71.8	7.64879	0.567761	8.0388	51557.2
0.160839	-0.0121956	-0.0748354	0.0242941	12.5686	0.596138	0.2472	0.0101694	65.1	8.8634	0.507415	3.48738	1909.49
0.681375	0.00425695	0.0281999	0.0998782	13.4057	0.414207	0.1788	0.00585345	66.9	8.87445	0.208439	4.68454	2926.36
1.23153	-0.0365847	-0.0344542	0.0164455	15.1823	0.77851	0.5392	0.000972488	76	9.32002	0.423398	8.63489	167848
0.767554	-0.0396215	-0.259296	-0.0343853	12.8423	0.532057	0.168	0.00915893	71.2	6.86239	0	7.76387	14843.2
1.52492	0.0333561	0.0389514	0.164883	12.382	0.221789	0.63	0.0284749	71.8	#NUM!		4.55703	4300.69
1.23153	-0.00721608	0.0149357	0.0293132	14.8781	0.511133	0.5535	0.00911641	76	9.32002	0.423398	8.63489	167848
1.61429	-0.0440666	-0.0434697	-0.0237884	12.9585	0.398887	0.2965	0.0263892	79.4	9.25521	0.359015	6.56611	18472.1
1.46195	0.0869007	0.0326064	0.0952024	14.155	0.887935	0.2198	0.351054	74.9	9.00594	0.372274	6.81102	30638
1.23153	-0.103914	-0.124876	-0.0156046	14.163	0.588883	0.2032	0.0326419	75.5	9.32002	0.423398	8.68386	175217
1.69161	-0.0335712	-0.0757909	0.0655574	15.1947	0.785853	0.5392	0.01647	74.2	8.96586	0.517614	6.76238	8909.81
1.23153	0.0435271	0.0498824	0.291143	12.4648	0.143309	0.5405	0.0045238	76	9.32002	0.423398	8.63489	167848
1.23153	-0.0386205	-0.237723	0.111512	12.2548	0.258253	0.1052	0.0778939	75.5	9.32002	0.423398	8.68386	175217
1.65342	-0.0247309	-0.079233	0.0409417	13.9272	0.27177	0.2312	0.00615281	80.2	9.25521	0.359015	6.5582	18035.3
0.207627	0.0128608	0.0035843	0.00977474	21.4465	0.92541	0.3512	0.000246532	62.5	9.36517	0	5.48397	3509.05
1.5787	0.0743954	0.0257422	0.0841503	11.4897	0.29957	0.4587	0.00767547	82	9.10701	0.372274	7.15594	14674.8
1.23153	0.0867714	0.219645	0.0014213	12.6955	0.572259	0.1606	0.00785728	75.5	9.32002	0.423398	8.68386	175217
1.65342	0.141665	0.140214	-0.0779202	11.8247	0.168455	0.4417	0.0844513	80.2	9.25521	0.359015	6.5582	18035.3
1.23471	0.0267154	0.0465619	0.0508946	13.6257	0.0246397	0.3694	0.171683	76	9.32002	0.423398	8.63489	167848
1.5787	0.0221026	0.00288217	-0.00123866	11.1541	0.263052	0.2523	0.00956658	82.6	9.10701	0.372274	7.21847	15761.8
1.5787	0.00965329	-0.0251706	0.079678	11.1501	0.0547811	0.4587	0.0364649	82.6	9.10701	0.372274	7.21847	15761.8
1.48217	0.0462988	0.0594834	-0.0303007	13.2388	0.442962	0.2285	0.559715	72.8	8.90427	0.238833	7.41288	37327.4
-0.694224	0.386452	0.571143	0.0697438	13.4487	0.65972	0.2961	0.534101	63	8.20403	0.485869	5.40986	2366.35
1.23471	-0.0116833	0.0622448	0.12591	12.3817	0.143518	0.65	0.0425159	76	9.32002	0.423398	8.63489	167848
0.524575	0.397149	0.402403	0.0667528	11.4704	0.162605	0.3557	0.406066	60.6	9.00389	0.567761	6.08062	21413.2
1.23471	-0.0531773	-0.101284	0.0954191	11.2997	0.0654269	0.2788	0.0178949	76	9.32002	0.423398	8.63489	167848
1.55033	-0.019018	0.0173289	0.0433603	15.6697	0.608428	0.5621	0.0145795	71.8	8.91838	0.238833	4.55703	4300.69
0.524575	0.0184767	-0.00103371	-0.0198004	12.7172	0.305101	0.1216	0.0591578	60.6	9.00389	0.567761	6.08062	21413.2
0.35576	-0.0307234	-0.00901785	0.0716387	12.6745	0.350214	0.3054	0.0971633	66.1	8.37909	0.240312	6.46847	3232.77
1.69105	0.0873183	-0.0960437	0.0615349	11.2997	0.180304	0.4638	1.0797	73.5	8.96586	0.517614	6.7027	8769.24
1.5787	-0.0551072	-0.0271048	0.0672007	14.1836	0.561427	0.3173	0.0510908	82.6	9.10701	0.372274	7.21847	15761.8
1.54298	0.194156	0.247125	0.0873072	12.9384	0.132699	0.1375	0.0140263	88	8.40842	0.089346	6.82503	3075.76
1.23471	0.0176066	-0.0143535	0.0601543	11.613	0.124261	0.1614	0.0260009	76	9.32002	0.423398	8.63489	167848
1.23471	0.0643682	0.13565	0.0925979	12.4167	0.088814	0.299	0.0081864	76	9.32002	0.423398	8.63489	167848
1.5787	-0.00826248	-0.0066891	0.0626378	14.5994	0.411271	0.35	0.311363	82.6	9.10701	0.372274	7.21847	15761.8
1.41425	0.014063	0.00016585	-0.0740358	16.2781	0.703547	0.2112	0.00249657	74.8	9.00594	0.372274	6.63174	27860.2
1.54298	0.0345095	0.0307818	-0.0242759	12.1395	0.27155	0.1682	0.0792601	88	8.40842	0.089346	6.82503	3075.76
1.48217	0.0962786	0.0720886	0.0340867	12.2297	0.545981	0.2348	0.155429	72.8	8.90427	0.238833	7.41288	37327.4
1.71941	-0.0932305	-0.0996347	0.0433603	15.6697	0.608428	0.5621	0.00526082	74.2	8.98274	0.436113	2.98062	617.394
1.23471	0.107161	0.15395	0.0573411	14.1041	0.475279	0.3502	0.0115202	76	9.32002	0.423398	8.63489	167848
1.54298	0.0402382	0.0943671	-0.024003	12.7466	0.174654	0.5558	0.0104167	88	8.40842	0.089346	6.82503	3075.76
1.48217	0.132396	0.0964998	0.105903	13.4689	0.449408	0.1697	0.0558727	72.8	8.90427	0.238833	7.41288	37327.4
1.23471	-0.16073	-0.222231	0.0636428	13.3899	0.433642	0.1802	0.00408976	76.3	9.32002	0.423398	8.58715	161970
1.73662	-0.16073	-0.222231	0.0636428	13.3899	0.433642	0.1802	0.0101814	81.1	8.99767	0.262037	5.26321	6680.44
1.60964	0.0766717	0.034888	0.0356813	12.7004	0.329583	0.1825	0.00817567	83.1	9.10701	0.372274	7.10546	15461.5
0.524575	0.192959	0.258386	0.0471475	12.3739	0.483101	0.3372	0.01168	58.8	9.00389	0.567761	6.06704	20870.8
1.73662	-0.0193124	-0.00668668	-0.00233298	12.5665	0.436005	0.2485	0.0104	81	8.99767	0.262037	5.38495	6885.04
1.48217	-0.0920576	-0.0482275	0.0340867	12.2297	0.545981	0.2348	0.123192	72.8	8.90427	0.238833	7.41288	37327.4
-0.335554	-0.00213703	-0.0341832	-0.00770931	14.6773	0.813261	0.4246	0.00707879	55.2	8.2388	0	6.49148	18567.2
1.46556	0.0150227	-0.0245847	-0.047099	11.468	0.167796	0.1375	0.0212223	71	8.90427	0.238833	7.40233	35273.4
1.77256	-0.0675322	-0.0686532	0.0713083	12.4355	0.410141	0.4824	0.0635997	76.2	8.883	0.300029	4.51305	3271.49
1.62026	-0.0441113	-0.0461476	0.0426107	12.3256	0.0836762	0.2515	0.0261129	79.9	9.25521	0.359015	6.55279	18286.9
-0.57953	0.0520182	0.068178	0.0611832	14.6138	0.713392	0.5164	0.00694583	50.2	9.78186	0.581734	1.91545	270.845
1.62026	-0.0513567	-0.04607	0.0573724	13.6243	0.0259726	0.3694	0.00779503	79.9	9.25521	0.359015	6.55279	18286.9
0.510864	-0.00681649	0.0568048	-0.0366677	12.3685	0.591622	0.1482	0.07356	58.8	9.00389	0.567761	6.06704	20870.8
-0.539314	-0.0761227	0.0034532	0.0675068	13.5897	0.455254	0.2334	0.0340786	56.4	9.34421	0	#VALUE!	171.705
1.56807	0.0588067	0.0788259	0.0634848	14.3551	0.511931	0.1327	0.010343	87.5	8.40842	0.089346	6.72371	2950.87
1.62026	0.0488243	0.205233	0.0426107	12.3256	0.0836762	0.2515	0.0306486	79.9	9.25521	0.359015	6.55279	18286.9
1.2613	-0.0113941	0.0105231	-0.124594	12.2393	0.202872	0.4526	0.0409893	77.8	9.32002	0.423398	8.52359	155426
0.940435	0.00670509	-0.0112754	-0.0213833	12.5213	0.789792	0.5003	0.0568217	70.4	8.91761	0.349326	4.88507	2279.48
-0.210897	0.00290205	-0.00246749	0.0224931	21.16	0.938113	0.354	0.000297579	51.7	9.86773	0.713101	5.08512	5301.63
1.62187	-0.0628848	-0.0756783	0.194072	16.0928	0.560374	0.5286	0.336116	82.5	9.10701	0.372274	7.07386	13966.5
1.62187	-0.00871568	0.0126463	0.133782	18.5429	0.549114	0.7584	0.0115688	82.5	9.10701	0.372274	7.07386	13966.5
1.69023	0.0260614	0.00760794	-0.0891941	10.5051	0.520265	0.3274	0.123509	81.9	8.99767	0.262037	5.14108	6995.8
1.24859	0.0481563	0.00614931	-0.00852497	12.4584	0.497079	0.1991	0.0186528	72.8	7.64879	0.567761	8.14934	61574.6
1.21225	-0.0628177	-0.067664	0.0866837	11.3781	0.194951	0.1621	0.241457	64.6	9.01496	0.328077	6.27288	28614.1
1.69892	-0.0875674	-0.203464	0.144979	12.4866	0.108054	0.2357	0.0286579	74.7	8.96586	0.517614	6.68549	9040.86
1.62187	-0.116228	-0.0276736	-0.0484844	12.8236	0.533776	0.1987	0.00794789	82.5	9.10701	0.372274	7.07386	13966.5
1.60725	-0.069409	-0.0853411	0.0646649	11.3678	0.0872334	0.1687	0.0158239	80.4	9.25521	0.359015	6.32776	16134.6
1.39535	0.0214928	-0.00749295	-0.00811101	12.7454	0.417219	0.3085	0.01392	76.5	9.00594	0.372274	6.45755	24752.4
1.76379	0.0797257	0.0657214	0.0894201	13.3004	0.550293	0.35027	0.102143	82.1	9.30937	0.372274	4.42963	1466.19
1.59537	0.0207381	0.062568	-0.136402	13.2608	0.685592	0.4246	0.00959404	82.6	9.10701	0.372274	6.80295	11461.4
1.59537	0.0207381	0.062568	-0.136402	13.2608	0.685592	0.4246	0.0097086	82.6	9.10701	0.372274	6.80295	11461.4
1.32533	-0.0229893	-0.0413337	0.124734	15.701	0.370797	0.4423	0.0328083	70.1	8.98354	0.436113	5.44025	4809.52
0.275198	-0.186113	-0.177191	-0.0236779	15.249	0.740424	0.635	0.0100802	63.8	9.36517	0	4.96215	2959.36
1.59537	0.0164813	0.00856793	0.192467	18.9253	0.390171	0.862	0.0145581	82.6	9.10701	0.372274	6.80295	11461.4
-0.352617	0.00816788	0.0149661	0.020669	21.0203	0.938949	0.354	0.000259566	64.1	8.10286	0.408822	6.13101	3411.05
1.46298	0.0887223	0.0876086	0.184745	18.7928	0.374037	0.862	0.00575529	87.1	8.40842	0.089346	6.2592	1941.52
1.59289	0.0731252	0.00649438	0.0600605	13.7474	0.594922	0.3334	0.00636612	82.6	9.10701	0.372274	6.42875	9278.05
1.61616	0.0151885	0.0325674	0.205396	13.5842	0.509598	0.3173	0.0260187	82.2	9.10701	0.372274	6.35089	10540
1.61616	0.0323939	0.0761686	0.129509	16.0367	0.423914	0.673	0.0101931	82.2	9.10701	0.372274	6.35089	10540
1.61616	-0.0186271	-0.0346413	0.130934	15.4381	0.674515	0.3392	0.00336057	82.2	9.10701	0.372274	6.35089	10540
1.32768	0.0277418	-0.0516564	0.0110428	11.5839	0.519753	0.6674	0.0479638	81	9.32002	0.423398	8.31691	147128
1.68577	0.0370687	0.0194526	0.0974174	15.0556	0.567842	0.218	0.00601845	74.7	8.98274	0.436113	4.11741	558.497
1.61616	0.15861	0.139662	0.0995473	18.136	0.533462	0.7584	0.00542214	82.2	9.10701	0.372274	6.35089	10540
1.65412	-0.151533	-0.351319	0.0712447	15.55	0.65058	0.5474	0.697049	68.6	8.85809	0.345076	4.32281	4622.5
1.52835	0.0777971	0.105624	0.0315084	16.6164	0.747412	0.4203	0.0560092	87.3	8.40842	0.089346	6.47405	1936.12
1.61616	-0.0741184	-0.0985431	0.0995473	18.136	0.533462	0.7584	0.00455953	82.2	9.10701	0.372274	6.35089	10540
1.43922	0.0916091	0.00204054	0.03692	16.4221	0.555833	0.3856	1.03435	79.4	9.00594	0.372274	6.39175	29226.7
1.59566	0.00703991	-0.0752801	0.0530922	14.9159	0.388366	0.4563	0.156388	78	9.25521	0.359015	6.09987	14649.8
1.2736	-0.00839283	-0.126591	0.105353	15.0781	0.531105	0.4468	0.0211568	81.2	9.32002	0.423398	8.26018	144519
1.2736	-0.00839283	-0.126591	0.105353	15.0781	0.531105	0.4468	0.0296196	81.2	9.32002	0.423398	8.26018	144519
0.349775	0.154007	0.144133	0.0340994	20.5822	0.937329	0.353	0.00450313	63.5	9.36517	0	4.8331	2994.16
1.59566	0.101674	0.124232	-0.105164	10.3836	0.407303	0.1753	0.0946374	78	9.25521	0.359015	6.09987	14649.8
-0.740891	0.499066	0.847882	0.0249977	13.1261	0.355134	0.44452	0.0143747	52.2	8.66476	0.317878	5.97406	12997.1
-0.740891	0.499066	0.847882	0.0249977	13.1261	0.355134	0.44452	0.0101494	52.2	8.66476	0.317878	5.97406	12997.1
-0.740891	0.499066	0.847882	0.0249977	13.1261	0.355134	0.44452	0.00130679	52.2	8.66476	0.317878	5.97406	12997.1
0.70397	0.315687	0.349332	-0.0853153	15.0391	0.800459	0.5979	0.00875698	71.5	6.86239	0	7.72921	14843.2
-0.294808	0.418065	0.491007	0.0927872	12.2856	0.436852	0.1197	0.300014	58.1	8.56042	0.529513	6.09718	8908.15
1.86041	0.0691207	0.194467	0.0793257	12.5753	0.172517	0.147	0.00687063	82.1	9.30937	0.372274	4.87977	2009.22
1.48217	0.00231625	0.0107366	0.0734625	15.8763	0.562831	0.2422	0.0118188	72.8	8.90427	0.238833	7.41288	35273.4
1.81123	0.0266854	0.00882413	0.0871535	12.5419	0.197639	0.2151	0.0502538	81.4	9.30937	0.372274	5.00797	1762.48
1.48217	-0.0552244	-0.0918154	0.0734625	15.8763	0.562831	0.2422	0.0407101	72.8	8.90427	0.238833	7.41288	35273.4
1.46556	0.05623	0.102346	0.0415584	15.7074	0.526552	0.243	0.0615136	71	8.90427	0.238833	7.40233	35273.4
1.60964	-0.0192443	-0.00406173	0.0802855	15.7229	0.501399	0.29153	0.0197063	83.1	9.10701	0.372274	7.10546	15461.5
1.46891	0.0270572	0.0365403	0.0487375	12.8467	0.401911	0.2613	0.0212369	89.4	8.40842	0.089346	6.80039	2398.09
1.69892	0.0135259	0.00564605	0.0194225	15.0034	0.68834	0.5392	0.00223684	74.7	8.96586	0.517614	6.68549	8465.55

## Sheet: table3-bhar24
average	bhar24	scale	ocf	lnasset	leverage	top1	freedom	lndist	langua	lntrade	gdp
1.33361	-1.04761	0.0935155	0.106128	14.4687	0.457494	0.4177	78	9.00594	0.372274	6.71052	28606.7
1.24137	2.89542	0.00495889	0.0880961	11.9007	0.175146	0.1174	75.7	9.32002	0.423398	8.79458	205802
0.659118	-0.101093	0.0142068	0.104853	13.1207	0.284143	0.2055	72.2	8.87445	0.208439	4.93577	3705.88
0.00744604	-0.550027	0.0807066	0.0506801	14.1171	0.410004	0.2051	52.3	9.86773	0.713101	5.09252	5198.72
0.909884	1.75888	0.064311	-0.0355558	11.854	0.475726	0.2999	73.8	6.86239	0	7.89596	17205.8
1.24137	1.2332	0.0199688	0.0919981	12.503	0.200639	0.2294	75.7	9.32002	0.423398	8.79458	205802
1.24137	-0.363684	0.0113189	0.041815	15.7693	0.523854	0.3657	75.7	9.32002	0.423398	8.79458	205802
1.57533	-0.269341	0.0132568	0.132814	12.537	0.327618	0.2074	80.9	9.10701	0.372274	7.26634	14339
1.24137	-0.92547	0.0169593	0.00825019	12.751	0.325327	0.4124	75.7	9.32002	0.423398	8.79458	205802
1.81084	0.792416	0.0701096	0.0193013	11.8546	0.407649	0.3047	84.2	9.30937	0.372274	5.20675	2079.21
1.24137	0.141186	1.36612	0.193346	13.0361	0.341471	0.3534	75.7	9.32002	0.423398	8.79458	205802
1.69314	0.0682129	0.0216662	0.108525	14.7427	0.626793	0.3375	76.2	8.96586	0.517614	7.02678	9141.05
1.33361	-0.524447	0.0864527	0.0107979	13.163	0.410005	0.2102	78	9.00594	0.372274	6.71052	28606.7
1.24137	1.21924	0.186774	0.0266831	12.7854	0.299088	0.0696	75.7	9.32002	0.423398	8.79458	205802
1.78704	-0.101561	0.15562	0.0853938	13.7409	0.265044	0.4499	81.7	8.99767	0.262037	6.11102	7051.41
1.46139	0.918803	0.070787	0.102071	12.2465	0.51818	0.3497	71.8	8.91838	0.238833	4.73891	4555.08
1.57533	-0.403478	0.00382683	0.101084	14.4837	0.450591	0.2751	80.9	9.10701	0.372274	7.26634	14339
1.49553	-0.193183	0.100419	0.0665573	12.0088	0.312803	0.3276	74.2	8.90427	0.238833	7.5992	39495.5
1.24137	0.170833	0.0761789	0.114136	11.3129	0.0757343	0.2358	75.7	9.32002	0.423398	8.79458	205802
1.78704	-0.190934	0.0096985	0.0247094	16.3562	0.634036	0.3108	81.7	8.99767	0.262037	6.11102	7051.41
1.24137	0.107497	0.183983	0.193346	13.0361	0.341471	0.3534	75.7	9.32002	0.423398	8.79458	205802
1.00588	-0.940358	10.501	0.0811037	15.3114	0.732553	0.3586	75.2	9.85639	0.713101	5.98116	2982.58
1.63895	-0.0645148	0.021166	0.119787	13.7927	0.29537	0.4318	88.8	8.40842	0.089346	6.90855	3732.17
-0.275433	-0.414532	0.006415	0.0877392	12.9204	0.763876	0.3822	67.1	8.10286	0.408822	6.68374	5065.14
1.81084	-0.275203	0.00768827	0.0445076	13.0691	0.36916	0.1432	84.2	9.30937	0.372274	5.20675	2079.21
1.11652	-0.469354	0.0217463	0.0576405	14.3204	0.324425	0.169	63.9	9.01496	0.328077	6.38165	27878.6
1.24137	-0.87102	0.00745325	0.169601	13.5804	0.130756	0.6573	75.7	9.32002	0.423398	8.79458	205802
0.487412	-0.22133	0.0254467	-0.0116387	12.2046	0.333652	0.3853	62.5	9.00389	0.567761	6.25133	20857.6
1.24137	-0.22305	0.0800848	0.0434296	11.8012	0.243354	0.3663	75.7	9.32002	0.423398	8.79458	205802
1.78704	-0.778918	0.0243003	0.0785065	13.9566	0.353277	0.5337	81.7	8.99767	0.262037	6.11102	7051.41
1.57533	-0.208772	0.010964	0.0710755	14.0997	0.157171	0.3325	80.9	9.10701	0.372274	7.26634	14339
1.57533	-0.0590965	0.0581929	0.0961429	13.8643	0.522792	0.4886	80.9	9.10701	0.372274	7.26634	14339
1.63895	-0.094682	0.111113	0.079567	13.4608	0.568854	0.3396	88.8	8.40842	0.089346	6.90855	3732.17
0.909884	-0.060515	0.00473939	0.0777899	12.2391	0.178888	0.149	73.8	6.86239	0	7.89596	17205.8
1.49553	-0.0590965	0.0476148	0.0961429	13.8643	0.522792	0.4886	74.2	8.90427	0.238833	7.5992	39495.5
1.24137	0.0735618	0.0247984	0.0688056	12.9551	0.312123	0.1398	75.7	9.32002	0.423398	8.79458	205802
0.152143	-0.117502	0.110012	0.20135	11.9118	0.197416	0.4025	69.4	8.8634	0.507415	4.08429	2416.27
0.487412	0.0969296	0.050582	-0.00523485	12.8938	0.362148	0.4261	62.5	9.00389	0.567761	6.25133	20857.6
1.49553	2.65898	0.0186784	0.230505	13.1891	0.231562	0.4815	74.2	8.90427	0.238833	7.5992	39495.5
1.76113	-0.549008	0.0257235	0.0164525	14.3957	0.58256	0.2234	74.1	8.75256	0.707151	4.17746	2758.94
0.00744604	-0.377473	0.0116178	0.0282467	14.1059	0.644885	0.5175	52.3	9.86773	0.713101	5.09252	5198.72
1.24137	0.0671431	0.0025086	0.04891	14.127	0.54268	0.3801	75.7	9.32002	0.423398	8.79458	205802
1.57533	0.133484	0.0117928	0.0992841	14.2285	0.564089	0.137	80.9	9.10701	0.372274	7.26634	14339
-1.66717	-0.175631	0.191093	-0.0170412	12.8245	0.500409	0.3703	56.4	9.3303	0	3.76908	90.3518
-0.353621	0.459972	0.0658579	0.0188808	14.3328	0.639548	0.328	63.6	9.43085	0.713101	6.6953	11577.4
-1.20945	-0.359185	0.226389	0.0965722	12.5984	0.365051	0.4538	58.2	8.30719	0.356975	2.61813	71.5787
0.670291	-0.0946549	0.0714634	0.0179717	12.1242	0.473698	0.4457	68.3	8.84619	0.270281	5.33754	5263.81
1.53612	-0.110764	0.00929855	0.0776312	14.0416	0.267914	0.504	81	9.10701	0.372274	7.13569	13301.4
1.2656	0.679191	0.0984735	0.125499	12.5349	0.207321	0.4749	75.1	9.32002	0.423398	8.75774	194854
1.77224	-0.161306	0.00486983	0.0564831	13.3301	0.452687	0.4352	74	8.75256	0.707151	4.08429	2551.23
0.453274	-0.270056	0.0209196	0.115388	13.9522	0.640241	0.4317	59.4	8.9423	0.496365	2.59749	553.196
1.36655	0.0133689	0.0234794	0.0696233	13.1528	0.311571	0.1972	69.6	7.64879	0.567761	7.99726	48668.6
1.86045	-0.0187765	0.0740091	-0.0352622	12.3723	0.0411406	0.2737	83.7	9.30937	0.372274	5.09068	2054.16
0.669707	-0.0769277	0.00690071	0.0415882	13.4118	0.447673	0.1004	58.4	9.02019	NA	-0.439901	8.31904
0.277887	-0.132533	0.0439128	0.0280759	16.0599	0.579458	0.2714	73.8	8.37909	0.240312	6.51841	3189.58
1.36655	-0.213147	0.015578	0.0958884	14.7197	0.420942	0.3953	69.6	7.64879	0.567761	7.99726	48668.6
1.77817	0.239426	0.11019	0.0114237	12.2806	0.247113	0.4042	81.5	8.99767	0.262037	5.93463	6799.5
1.2656	-0.222586	0.0109534	0.0420507	14.679	0.754404	0.6145	75.1	9.32002	0.423398	8.75774	194854
0.813878	-0.419644	0.012689	0.0181606	13.6369	0.412868	0.4436	74.3	6.86239	0	7.7831	16239
1.2656	0.217304	0.0158042	0.14655	12.7142	0.250737	0.3534	75.1	9.32002	0.423398	8.75774	194854
1.53612	0.049113	0.0182721	-0.0525707	13.182	0.678441	0.3077	81	9.10701	0.372274	7.13569	13301.4
1.4881	-0.108255	0.0359786	-0.00690948	12.6852	0.495562	0.3552	73.8	8.90427	0.238833	7.4987	36658
1.2656	-0.00942981	0.0404719	0.0144766	13.1163	0.591505	0.2469	75.1	9.32002	0.423398	8.75774	194854
1.2656	1.49697	0.0160196	0.0518793	13.5078	0.29261	0.2236	75.1	9.32002	0.423398	8.75774	194854
0.813878	-0.235918	0.0295668	0.0660762	13.6252	0.388553	0.2647	74.3	6.86239	0	7.7831	16239
1.2656	0.617893	0.0148082	0.075589	13.428	0.204314	0.5477	75.1	9.32002	0.423398	8.75774	194854
1.2656	1.80824	0.0158236	0.00388203	13.6104	0.572718	0.389	75.1	9.32002	0.423398	8.75774	194854
1.10573	0.0729813	0.637859	-0.00316328	13.5449	0.338446	0.3579	63.3	9.01496	0.328077	6.27382	25951.5
1.71204	0.0395251	0.0999597	0.103224	14.8062	0.612141	0.2808	74.9	8.81192	0.369724	5.02651	5410.19
1.62292	0.1821	0.01894	0.0706423	18.5737	0.839813	0.2938	88.6	8.40842	0.089346	6.90204	3418.63
0.513282	-0.277408	0.0845176	-0.00765609	14.0337	0.379893	0.1472	62.5	9.00389	0.567761	6.161	19618
1.53612	-0.077338	0.0205905	0.0418018	12.9814	0.348269	0.1432	81	9.10701	0.372274	7.13569	13301.4
0.513282	0.0890333	0.231813	0.0326152	13.1489	0.535317	0.2155	62.5	9.00389	0.567761	6.161	19618
0.513282	0.0419691	0.00345053	0.0162451	12.2414	0.417697	0.4475	62.5	9.00389	0.567761	6.161	19618
1.10573	-0.0215396	0.0120396	0.102562	17.0585	0.592813	0.1168	63.3	9.01496	0.328077	6.27382	25951.5
-0.172104	0.00626519	0.0570081	0.0715391	14.6282	0.694418	0.3375	61.9	8.56042	0.529513	6.37281	10156.2
1.38588	0.371294	0.00973954	0.04501	12.4269	0.232952	0.2616	76.4	9.00594	0.372274	6.59865	26662.3
1.2656	-0.0331336	0.0602755	0.100345	12.5329	0.254771	0.1997	75.1	9.32002	0.423398	8.75774	194854
1.53612	-0.48436	0.152847	0.00107799	15.0798	0.53097	0.2926	81	9.10701	0.372274	7.13569	13301.4
0.94091	-0.172899	0.0234917	0.0776312	14.0416	0.267914	0.504	76.5	9.85639	0.713101	5.74588	2770.45
1.2656	0.128433	0.00489124	0.0326152	13.1489	0.535317	0.2155	75.1	9.32002	0.423398	8.75774	194854
1.2656	-0.224265	0.0954348	0.086706	14.0029	0.265224	0.18	75.1	9.32002	0.423398	8.75774	194854
1.62292	0.197925	0.0234374	0.0908468	13.0025	0.441878	0.1976	88.6	8.40842	0.089346	6.90204	3418.63
1.09817	0.27409	0.10001	0.089583	12.6711	0.386833	0.358	67.7	9.0381	0.548212	0.845868	127.479
1.2656	-0.00880602	0.0135792	-0.094563	13.0027	0.514787	0.4168	75.1	9.32002	0.423398	8.75774	194854
1.2656	-0.337906	0.122323	0.0567535	13.5825	0.230729	0.4454	75.1	9.32002	0.423398	8.75774	194854
1.2656	0.939847	0.0057299	0.137535	13.2797	0.438533	0.2072	75.1	9.32002	0.423398	8.75774	194854
1.53612	-0.13819	0.0348438	0.0629903	13.5923	0.494547	0.2425	81	9.10701	0.372274	7.13569	13301.4
1.10573	-0.0888983	0.0972717	0.0341797	11.6956	0.331773	0.3209	63.3	9.01496	0.328077	6.27382	25951.5
1.4881	1.49421	0.0250629	0.02578	13.3034	0.417886	0.2019	73.8	8.90427	0.238833	7.4987	36658
0.453274	-0.0967251	0.0346226	-0.00801623	13.7618	0.391448	0.2669	59.4	8.9423	0.496365	2.59749	553.196
0.797759	1.41185	0.31563	0.142857	13.7443	0.412418	0.4078	63.6	9.13046	0.713101	5.74716	13125.5
-0.661515	-0.11612	0.00616631	0.0622233	13.8414	0.223136	0.174	57.1	8.66476	0.317878	6.76803	15742
1.53612	-0.13819	0.0663517	0.0629903	13.5923	0.494547	0.2425	81	9.10701	0.372274	7.13569	13301.4
0.813878	-0.0882819	0.0111603	-0.107987	14.3234	0.634299	0.2616	74.3	6.86239	0	7.7831	16239
1.4881	-0.253298	0.0434381	0.0180861	12.922	0.392881	0.2143	73.8	8.90427	0.238833	7.4987	36658
-0.198172	-0.360697	0.00671684	-0.00440762	16.7436	0.726651	0.4234	52.9	9.73791	0.381624	6.61754	20628.3
1.67472	-0.0492148	0.0666514	-0.0174633	14.147	0.594365	0.5143	78.5	9.25521	0.359015	6.59222	16498.8
-0.661515	-0.150019	0.00671691	0.0704757	12.1809	0.46527	0.219	57.1	8.66476	0.317878	6.76803	15742
0.719001	0.153751	0.00827685	0.0785089	13.103	0.191361	0.2011	69.7	8.87445	0.208439	4.8768	3532.53
0.719001	0.153751	0.0104776	0.0785089	13.103	0.191361	0.2011	69.7	8.87445	0.208439	4.8768	3532.53
1.24616	0.4542	0.0308503	0.101847	13.2492	0.485358	0.129	75.4	9.32002	0.423398	8.66318	187072
1.2656	0.203232	0.0423124	-0.054225	13.0189	0.613115	0.3848	75.1	9.32002	0.423398	8.75774	194854
1.62292	0.115508	0.0526277	0.0877855	12.4392	0.359387	0.5247	88.6	8.40842	0.089346	6.90204	3418.63
-0.728817	-0.237764	0.140652	-0.0846503	13.1623	0.527927	0.2217	58.6	9.34421	0	3.28915	149.295
1.38588	-0.0526144	0.155151	0.0680535	13.6708	0.348399	0.2749	76.4	9.00594	0.372274	6.59865	26662.3
1.2656	0.213703	0.0170685	0.14655	12.7142	0.250737	0.3534	75.1	9.32002	0.423398	8.75774	194854
0.813878	-0.410537	0.15088	0.0622233	13.8414	0.223136	0.174	74.3	6.86239	0	7.7831	16239
1.38588	0.263716	0.0710268	-0.00690948	12.6852	0.495562	0.3552	76.4	9.00594	0.372274	6.59865	26662.3
1.17992	0.0321946	0.0127582	0.0570378	12.5535	0.192447	0.3069	67.8	8.98354	0.436113	5.54322	5037.89
1.2656	-0.0813826	0.0409912	0.101633	12.5596	0.491159	0.1711	75.1	9.32002	0.423398	8.75774	194854
1.71204	0.207724	0.0133661	0.041636	15.6396	0.520075	0.3754	74.9	8.81192	0.369724	5.02651	5410.19
1.53612	-0.0880307	0.127456	0.0824224	16.7853	0.603456	0.5159	81	9.10701	0.372274	7.13569	13301.4
0.513282	-0.212029	0.105599	0.012494	12.023	0.404759	0.278	62.5	9.00389	0.567761	6.161	19618
1.2656	-0.304992	0.746004	0.00524217	12.6201	0.396023	0.2619	75.1	9.32002	0.423398	8.75774	194854
1.2656	0.396753	0.0831284	0.0629903	13.5923	0.494547	0.2425	75.1	9.32002	0.423398	8.75774	194854
0.797759	0.347544	0.0317986	0.075589	13.428	0.204314	0.5477	63.6	9.13046	0.713101	5.74716	13125.5
0.277887	-0.0413454	0.038983	0.0762424	12.1965	0.179011	0.3428	73.8	8.37909	0.240312	6.51841	3189.58
1.67472	0.103284	0.0292878	-0.0383118	12.8794	0.669972	0.2126	78.5	9.25521	0.359015	6.59222	16498.8
1.2656	0.032504	0.0534098	0.107775	11.1378	0.100664	0.2032	75.1	9.32002	0.423398	8.75774	194854
1.2656	-0.302347	0.00741755	0.132891	14.7927	0.438572	0.2391	75.1	9.32002	0.423398	8.75774	194854
1.24616	-0.0871052	0.167553	0.00167597	13.619	0.45607	0.3145	75.4	9.32002	0.423398	8.66318	187072
1.43465	-0.202479	0.43136	0.0405809	13.195	0.455276	0.3107	76.4	9.00594	0.372274	6.60408	26942.8
1.43465	-0.0878131	0.142693	-0.0593224	13.431	0.301581	0.5166	76.4	9.00594	0.372274	6.60408	26942.8
1.43465	0.212956	0.151002	0.111367	11.5187	0.150133	0.2483	76.4	9.00594	0.372274	6.60408	26942.8
1.78241	-0.117345	0.0330851	-0.117906	12.7838	0.433732	0.4167	81	8.99767	0.262037	5.97762	6713.09
0.51039	0.374701	0.016829	-0.0177507	13.1028	0.270369	0.3946	61.2	9.00389	0.567761	6.04926	18758
1.01023	0.142709	0.188922	0.15852	13.9294	0.482906	0.3581	77.7	9.85639	0.713101	5.66157	2504.4
1.24616	-0.120499	0.180877	0.109833	12.4921	0.404985	0.3805	75.4	9.32002	0.423398	8.66318	187072
1.60758	-0.005846	0.00447654	0.0937894	16.8276	0.721002	0.4918	87.8	8.40842	0.089346	6.72419	3186.52
0.766718	0.0415816	0.0086161	0.107819	11.8445	0.506495	0.2703	71.7	6.86239	0	7.65629	15001.1
1.05484	-0.124683	0.00495735	0.0508989	14.2169	0.645846	0.3822	62.3	9.01496	0.328077	6.15124	24712.9
1.6783	0.0268156	0.00192993	-0.0349545	13.4051	0.435522	0.3927	74.6	8.96586	0.517614	6.71526	7835.28
1.57268	0.0981759	0.0125094	0.0235267	15.9287	0.554831	0.2782	80.3	9.10701	0.372274	6.94765	12088.5
1.51036	-0.589333	0.379714	0.00927602	12.7216	0.639237	0.3104	74.4	8.90427	0.238833	7.39388	34667.9
1.51036	-0.10127	0.00606307	-0.117906	12.7838	0.433732	0.4167	74.4	8.90427	0.238833	7.39388	34667.9
-0.176018	1.12274	0.188563	0.0482099	15.2918	0.423084	0.3862	56.2	8.2388	0	6.54564	22948
1.67588	-0.377963	0.0247145	0.0370351	14.1879	0.387147	0.3188	78	9.25521	0.359015	6.4677	15282.4
1.51036	-0.109816	0.0682899	0.0904243	12.3676	0.18392	0.3702	74.4	8.90427	0.238833	7.39388	34667.9
1.05484	-0.225083	0.844226	-0.0154891	12.37	0.345715	0.3728	62.3	9.01496	0.328077	6.15124	24712.9
1.69856	1.09482	0.140065	0.0503104	16.6127	0.728267	0.2422	73.9	8.98274	0.436113	2.70136	606.915
1.67588	-0.0189947	239.837	-0.0305443	12.9259	0.459059	0.2026	78	9.25521	0.359015	6.4677	15282.4
1.36116	0.022492	0.00973919	0.0160742	12.533	0.398235	0.2156	73.1	7.64879	0.567761	7.90286	49225.4
1.51036	1.39292	0.209574	0.156477	16.6523	0.595683	0.3475	74.4	8.90427	0.238833	7.39388	34667.9
0.845523	0.141607	59.0926	0.0781807	11.4322	0.12303	0.362	68.5	9.13046	0.713101	5.6204	12320.8
-0.141066	1.03286	0.36248	0.0330678	15.9919	0.610458	0.3156	56.5	9.73791	0.381624	6.37161	17957
0.51039	-0.134346	0.0376668	0.00429518	11.8372	0.184008	0.6032	61.2	9.00389	0.567761	6.04926	18758
1.24616	-0.767724	0.123975	0.0222264	13.6371	0.415478	0.4433	75.4	9.32002	0.423398	8.66318	187072
0.73077	-0.0819032	0.0507896	0.106288	12.3463	0.401952	0.2088	69.3	8.84619	0.270281	5.16307	4720.37
1.24616	-0.10749	0.0114836	-0.0382506	17.508	0.786623	0.23945	75.4	9.32002	0.423398	8.66318	187072
1.60758	-0.198782	0.0958873	0.0162369	13.1282	0.306406	0.5654	87.8	8.40842	0.089346	6.72419	3186.52
1.69856	-0.840298	0.0650047	0.000631302	14.2196	0.354179	0.39	73.9	8.98274	0.436113	2.70136	606.915
0.70397	-0.4127	0.114093	0.0540813	12.5386	0.166312	0.5079	71.5	6.86239	0	7.72921	14657.7
1.36116	2.03561	0.0257269	0.156477	16.6523	0.595683	0.3475	73.1	7.64879	0.567761	7.90286	49225.4
1.60758	-0.517609	0.0307443	0.0383699	15.4252	0.598916	0.5535	87.8	8.40842	0.089346	6.72419	3186.52
0.315204	0.165366	0.0163675	-0.0188009	11.658	0.28933	0.2243	71.5	8.37909	0.240312	6.36492	3012.55
0.766718	-0.544976	0.00727376	0.038239	14.5013	0.503823	0.2076	71.7	6.86239	0	7.65629	15001.1
1.43465	-0.314784	0.00635769	0.0937894	16.8276	0.721002	0.4918	76.4	9.00594	0.372274	6.60408	26942.8
1.25248	-0.0991731	0.0165454	0.0776208	12.1951	0.130016	0.6287	68.4	8.98354	0.436113	5.43721	4759.01
1.24616	0.0558907	0.589062	0.00495686	14.2302	0.818564	0.2326	75.4	9.32002	0.423398	8.66318	187072
1.51036	-0.125088	0.0724546	0.085938	12.5759	0.299793	0.8185	74.4	8.90427	0.238833	7.39388	34667.9
1.24616	-0.170339	0.154769	0.0566315	13.3544	0.495558	0.184	75.4	9.32002	0.423398	8.66318	187072
1.24616	-0.0316853	0.0214171	0.0694685	14.0596	0.635792	0.4841	75.4	9.32002	0.423398	8.66318	187072
1.24616	0.00457716	0.119435	0.0305593	12.8592	0.248809	0.3519	75.4	9.32002	0.423398	8.66318	187072
1.2501	0.115502	0.0731051	0.057373	12.8802	0.436793	0.1116	76.2	9.32002	0.423398	8.69629	182193
1.2501	-0.701748	0.129904	0.00746652	12.1322	0.3786	0.2779	76.2	9.32002	0.423398	8.69629	182193
1.05367	0.0780668	0.189593	-0.0679807	13.6376	0.598033	0.2185	66.5	#VALUE!	NA	0.955511	106.824
1.78644	-0.469969	0.015442	0.0173739	14.4941	0.471831	0.1229	80.5	8.99767	0.262037	5.79667	6798.32
1.55019	-0.582093	0.00751944	0.100507	11.9348	0.195914	0.2453	81.4	9.10701	0.372274	6.97737	13516.9
0.793914	-0.368501	0.332399	0.0694947	11.6755	0.32636	0.4302	67.6	9.13046	0.713101	5.59471	11951.2
0.70397	-0.385711	0.014432	0.12717	14.7231	0.614116	0.2175	71.5	6.86239	0	7.72921	14657.7
1.0998	0.00569429	0.00261786	0.110501	13.8494	0.250155	0.504	62.5	9.01496	0.328077	6.22456	24382.1
0.479795	-0.392288	0.0414752	0.0611641	14.1566	0.646517	0.3807	61.7	9.00389	0.567761	6.05866	18359
1.53577	-0.239166	0.0239869	0.0339823	13.0606	0.25426	0.42	73.8	8.90427	0.238833	7.35423	33605.5
1.35722	-0.267048	0.0694854	-0.0178916	14.3553	0.508954	0.1724	73.3	7.64879	0.567761	7.90049	43894.8
1.46392	-0.075572	0.219998	-0.0749192	12.0828	0.608585	0.4987	71.2	8.91838	0.238833	4.51196	3818.18
0.793914	-0.589218	0.04135	0.0301347	12.7072	0.36619	0.3277	67.6	9.13046	0.713101	5.59471	11951.2
1.55019	-0.44855	0.0870375	0.00546175	13.1851	0.311223	0.3306	81.4	9.10701	0.372274	6.97737	13516.9
0.384351	0.118333	0.36337	0.0355351	13.3866	0.425611	0.3109	70.8	8.37909	0.240312	6.38266	3013.55
1.76249	-0.553612	0.0130805	-0.0796403	12.8931	0.769542	0.4191	71.8	8.85809	0.345076	4.66721	3858.02
1.78644	0.1997	0.132782	0.093684	11.3958	0.279428	0.495	80.5	8.99767	0.262037	5.79667	6798.32
1.51574	-0.3417	0.027598	-0.0046739	14.2255	0.421553	0.4374	75.8	9.00594	0.372274	6.81377	29285.9
1.53577	-0.264283	0.0874157	0.0161715	12.6593	0.348355	0.1921	73.8	8.90427	0.238833	7.35423	33605.5
0.479795	-0.332745	0.0908584	0.108273	12.2412	0.167006	0.187	61.7	9.00389	0.567761	6.05866	18359
1.46392	-0.434568	0.0326379	0.030347	12.2329	0.137526	0.2411	71.2	8.91838	0.238833	4.51196	3818.18
-0.253298	-0.185151	0.00636324	0.0528327	14.5537	0.415614	0.3935	66.4	9.43085	0.713101	6.61834	11705.6
1.55019	-0.069727	0.0428991	0.0446462	14.619	0.711993	0.2735	81.4	9.10701	0.372274	6.97737	13516.9
1.0998	-0.18652	0.00905154	0.0578395	12.6525	0.390272	0.7053	62.5	9.01496	0.328077	6.22456	24382.1
1.55019	2.92081	0.171389	0.144791	12.4402	0.254937	0.2379	81.4	9.10701	0.372274	6.97737	13516.9
1.2501	-0.23319	0.0242618	0.145078	12.1131	0.305238	0.3317	76.2	9.32002	0.423398	8.69629	182193
0.70397	-0.424274	0.00745301	0.0540813	12.5386	0.166312	0.5079	71.5	6.86239	0	7.72921	14657.7
1.2501	-0.209497	0.00730578	0.0351016	12.6285	0.663532	0.1378	76.2	9.32002	0.423398	8.69629	182193
1.65837	0.0364015	0.00900649	-0.0178916	14.3553	0.508954	0.1724	79.1	9.25521	0.359015	6.50817	15561.3
0.735945	-0.199765	0.0620662	0.0401161	13.9286	0.412153	0.4868	70.5	8.87445	0.208439	4.73786	2998.13
-0.253298	0.363003	0.0230169	0.0412551	12.0328	0.354735	0.3539	66.4	9.43085	0.713101	6.61834	11705.6
0.70397	-0.400961	0.0113265	0.12717	14.7231	0.614116	0.2175	71.5	6.86239	0	7.72921	14657.7
1.59218	0.255514	0.044922	0.0278677	15.0999	0.67335	0.5432	89.4	8.40842	0.089346	6.80039	3080.04
0.479795	0.844	0.134916	0.0155818	12.5375	0.513812	0.3975	61.7	9.00389	0.567761	6.05866	18359
1.51574	0.0374681	0.00965243	0.0634737	12.108	0.126684	0.6287	75.8	9.00594	0.372274	6.81377	29285.9
0.70397	-0.101827	0.128247	0.115359	11.9892	0.337955	0.2784	71.5	6.86239	0	7.72921	14657.7
1.2501	-0.263303	0.226258	0.0429672	12.2406	0.380112	0.3912	76.2	9.32002	0.423398	8.69629	182193
0.479795	-0.347087	0.00393591	-0.0355782	16.0533	0.566712	0.1808	61.7	9.00389	0.567761	6.05866	18359
0.186957	-0.276775	0.00346062	0.0129557	14.0168	0.803465	0.3904	62.6	9.36517	0	5.44285	3176.21
1.73705	-0.0816317	0.161459	-0.0370583	12.4288	0.3384	0.3305	72.7	8.81192	0.369724	4.90897	5051.04
1.65342	-1.36605	0.0544923	-0.00365207	12.3535	0.615072	0.4245	80.2	9.25521	0.359015	6.5582	18035.3
1.55019	-0.425778	0.0301565	0.0280346	13.5352	0.339487	0.4286	81.4	9.10701	0.372274	6.97737	13516.9
1.51574	0.0948368	0.0968715	0.0312334	12.5532	0.342862	0.1968	75.8	9.00594	0.372274	6.81377	29285.9
1.2501	0.238787	0.285344	-0.00723702	12.8604	0.568148	0.3485	76.2	9.32002	0.423398	8.69629	182193
0.479795	0.0887365	0.0391338	0.0472321	12.4248	0.561926	0.3565	61.7	9.00389	0.567761	6.05866	18359
0.767554	-0.730586	0.00245584	-0.0203618	14.7902	0.811541	0.8941	71.2	6.86239	0	7.76387	14843.2
1.51574	-0.294192	0.0178527	0.0641127	13.1762	0.115754	0.5477	75.8	9.00594	0.372274	6.81377	29285.9
1.07777	0.473363	0.0319044	0.0568467	15.3704	0.697337	0.4284	66.4	9.0381	0.548212	0.832909	113.023
1.07777	0.473363	0.0195987	0.0568467	15.3704	0.697337	0.4284	66.4	9.0381	0.548212	0.832909	113.023
0.479795	0.587146	0.111729	-0.0155836	13.2023	0.674284	0.3103	61.7	9.00389	0.567761	6.05866	18359
-0.730273	-0.295338	0.00776682	0.108027	14.7511	0.569283	0.3985	57.5	8.11704	0.538013	3.79144	180.5
1.59218	0.12813	0.0100498	-0.0462374	14.537	0.88201	0.5006	89.4	8.40842	0.089346	6.80039	3080.04
1.59218	-0.599134	0.0162649	0.0174365	12.86	0.472703	0.1174	89.4	8.40842	0.089346	6.80039	3080.04
1.53577	-1.4351	0.117422	0.145985	13.524	0.491278	0.4905	73.8	8.90427	0.238833	7.35423	33605.5
1.59218	-0.510914	0.100263	0.0487375	12.8467	0.401911	0.2049	89.4	8.40842	0.089346	6.80039	3080.04
0.479795	-0.389983	0.0163807	0.064416	11.9818	0.447383	0.3223	61.7	9.00389	0.567761	6.05866	18359
1.23153	-0.0684719	0.142655	0.102862	11.9633	0.0941098	0.35	75.5	9.32002	0.423398	8.68386	175217
1.58186	-0.237883	0.0849937	0.11783	13.347	0.605386	0.604	73.4	8.90427	0.238833	7.49704	38839.2
1.60688	0.595996	0.00763327	0.00698622	17.9593	0.790293	0.6383	82	9.10701	0.372274	7.15594	14674.8
0.470201	-0.681788	0.0153057	0.065647	13.7947	0.577223	0.3807	60.9	9.00389	0.567761	6.15507	21591.3
1.65342	-0.234067	0.00672668	0.084096	15.8325	0.552034	0.2743	80.2	9.25521	0.359015	6.5582	18035.3
1.23153	-0.889985	0.083689	0.0130344	14.1839	0.667095	0.267	75.5	9.32002	0.423398	8.68386	175217
0.95624	-0.637938	0.0159202	0.0249104	17.3783	0.795066	0.1557	63.5	9.17737	0.381624	3.47507	2295.96
1.23153	-0.861743	0.0235521	0.0919206	13.8085	0.158885	0.3694	75.5	9.32002	0.423398	8.68386	175217
1.37602	0.142358	0.0956449	0.0832446	12.0997	0.205425	0.2444	72.4	7.64879	0.567761	8.031	48504.1
1.23153	-0.649986	0.0694326	0.13303	12.938	0.392776	0.3225	75.5	9.32002	0.423398	8.68386	175217
-1.52178	-0.335979	0.00712987	0.084096	15.8325	0.552034	0.2743	40.6	9.3303	0	3.73297	141.963
1.37602	-0.331096	0.000880298	0.0249104	17.3783	0.795066	0.1557	72.4	7.64879	0.567761	8.031	48504.1
1.60688	-0.27452	0.222458	0.00475408	12.486	0.176666	0.355	82	9.10701	0.372274	7.15594	14674.8
1.23153	-0.31118	0.01221	-0.010345	12.9463	0.579113	0.3196	75.5	9.32002	0.423398	8.68386	175217
0.767554	-0.601217	0.153509	0.0406939	13.1271	0.327107	0.2992	71.2	6.86239	0	7.76387	14843.2
1.58186	-0.738493	0.0569603	0.0371825	12.5182	0.401237	0.1921	73.4	8.90427	0.238833	7.49704	38839.2
1.85613	-1.09081	0.0265539	-0.0718156	13.3966	0.114377	0.1809	81.2	9.30937	0.372274	5.04213	2009.22
0.767554	-0.554989	0.122914	0.0122523	12.5771	0.221686	0.5079	71.2	6.86239	0	7.76387	14843.2
-0.00424673	-0.660017	0.000255958	0.0189291	21.2387	0.925206	0.5726	56.9	9.73791	0.381624	6.65878	24559.9
1.52492	0.576091	0.0131502	0.122104	12.6637	0.36839	0.4334	72.4	8.91838	0.238833	4.63181	4419.96
0.681375	-0.460365	0.0050702	0.0710106	13.5956	0.262688	0.22522	68.4	8.87445	0.208439	4.68951	3095.58
0.681375	-0.460365	0.00304212	0.0710106	13.5956	0.262688	0.22522	68.4	8.87445	0.208439	4.68951	3095.58
1.56664	-0.824119	0.00787798	0.060301	12.4744	0.344834	0.2274	89.4	8.40842	0.089346	6.86537	3148.51
1.56664	-0.697087	0.579199	0.0847388	12.3611	0.443928	0.379	89.4	8.40842	0.089346	6.86537	3148.51
1.23153	-0.759205	0.179663	0.0336055	14.1207	0.582392	0.1481	75.5	9.32002	0.423398	8.68386	175217
1.58186	-0.401796	0.00764338	0.0106436	13.208	0.408449	0.2742	73.4	8.90427	0.238833	7.49704	38839.2
0.470201	-1.12114	0.09478	0.00785256	11.8136	0.482261	0.5083	60.9	9.00389	0.567761	6.15507	21591.3
-0.714945	-0.985274	0.00577996	0.147365	14.7732	0.5758	0.3988	57.4	8.11704	0.538013	3.62627	167.026
1.23153	-1.11373	0.0464011	0.0334123	11.998	0.340537	0.1998	75.5	9.32002	0.423398	8.68386	175217
1.46195	-0.175731	0.00145519	0.0348296	19.2301	0.872102	0.6837	74.9	9.00594	0.372274	6.81102	30638
1.8379	0.551556	0.0920443	0.0375321	11.1392	0.485138	0.2466	81.6	8.99767	0.262037	5.43895	7091.83
1.46195	0.282733	0.00952673	0.0168044	11.1149	0.0499204	0.3258	74.9	9.00594	0.372274	6.81102	30638
1.23153	-0.374932	0.0317131	0.0976701	14.3381	0.365587	0.721	75.5	9.32002	0.423398	8.68386	175217
0.470201	1.16493	0.0233962	0.0307273	16.4796	0.683561	0.5693	60.9	9.00389	0.567761	6.15507	21591.3
1.23153	-0.564644	0.358852	0.0321599	11.8187	0.324628	0.277	75.5	9.32002	0.423398	8.68386	175217
1.32704	-0.0518027	0.0213366	0.0347472	11.1673	0.358447	0.56	71.8	7.64879	0.567761	8.0388	51557.2
0.681375	0.209176	0.00585345	0.0998782	13.4057	0.414207	0.1788	66.9	8.87445	0.208439	4.68454	2926.36
1.23153	-1.05628	0.000972488	0.0164455	15.1823	0.77851	0.5392	76	9.32002	0.423398	8.63489	167848
1.52492	0.586094	0.0284749	0.164883	12.382	0.221789	0.63	71.8	#NUM!		4.55703	4300.69
1.23153	-0.160359	0.00911641	0.0293132	14.8781	0.511133	0.5535	76	9.32002	0.423398	8.63489	167848
1.61429	-0.707597	0.0263892	-0.0237884	12.9585	0.398887	0.2965	79.4	9.25521	0.359015	6.56611	18472.1
1.23153	-0.239765	0.0326419	-0.0156046	14.163	0.588883	0.2032	75.5	9.32002	0.423398	8.68386	175217
1.69161	-1.32206	0.01647	0.0655574	15.1947	0.785853	0.5392	74.2	8.96586	0.517614	6.76238	8909.81
1.23153	-0.451063	0.0778939	0.111512	12.2548	0.258253	0.1052	75.5	9.32002	0.423398	8.68386	175217
1.65342	-0.422383	0.00615281	0.0409417	13.9272	0.27177	0.2312	80.2	9.25521	0.359015	6.5582	18035.3
0.207627	-0.784945	0.000246532	0.00977474	21.4465	0.92541	0.3512	62.5	9.36517	0	5.48397	3509.05
1.5787	-1.7485	0.00767547	0.0841503	11.4897	0.29957	0.4587	82	9.10701	0.372274	7.15594	14674.8
1.23153	-2.22527	0.00785728	0.0014213	12.6955	0.572259	0.1606	75.5	9.32002	0.423398	8.68386	175217
1.65342	0.0481761	0.0844513	-0.0779202	11.8247	0.168455	0.4417	80.2	9.25521	0.359015	6.5582	18035.3
1.23471	-1.10634	0.171683	0.0508946	13.6257	0.0246397	0.3694	76	9.32002	0.423398	8.63489	167848
1.5787	-0.352459	0.00956658	-0.00123866	11.1541	0.263052	0.2523	82.6	9.10701	0.372274	7.21847	15761.8
1.5787	-1.7485	0.0364649	0.079678	11.1501	0.0547811	0.4587	82.6	9.10701	0.372274	7.21847	15761.8
1.48217	-0.237568	0.559715	-0.0303007	13.2388	0.442962	0.2285	72.8	8.90427	0.238833	7.41288	37327.4
-0.694224	-0.123664	0.534101	0.0697438	13.4487	0.65972	0.2961	63	8.20403	0.485869	5.40986	2366.35
1.23471	-1.39881	0.0425159	0.12591	12.3817	0.143518	0.65	76	9.32002	0.423398	8.63489	167848
0.524575	2.66212	0.406066	0.0667528	11.4704	0.162605	0.3557	60.6	9.00389	0.567761	6.08062	21413.2
1.23471	-1.48196	0.0178949	0.0954191	11.2997	0.0654269	0.2788	76	9.32002	0.423398	8.63489	167848
1.55033	-0.967736	0.0145795	0.0433603	15.6697	0.608428	0.5621	71.8	8.91838	0.238833	4.55703	4300.69
0.524575	-0.827742	0.0591578	-0.0198004	12.7172	0.305101	0.1216	60.6	9.00389	0.567761	6.08062	21413.2
0.35576	-0.539322	0.0971633	0.0716387	12.6745	0.350214	0.3054	66.1	8.37909	0.240312	6.46847	3232.77
1.69105	6.05652	1.0797	0.0615349	11.2997	0.180304	0.4638	73.5	8.96586	0.517614	6.7027	8769.24
1.5787	-0.536244	0.0510908	0.0672007	14.1836	0.561427	0.3173	82.6	9.10701	0.372274	7.21847	15761.8
1.54298	-0.104458	0.0140263	0.0873072	12.9384	0.132699	0.1375	88	8.40842	0.089346	6.82503	3075.76
1.23471	-0.151674	0.0260009	0.0601543	11.613	0.124261	0.1614	76	9.32002	0.423398	8.63489	167848
1.23471	-0.402524	0.0081864	0.0925979	12.4167	0.088814	0.299	76	9.32002	0.423398	8.63489	167848
1.5787	-1.77352	0.311363	0.0626378	14.5994	0.411271	0.35	82.6	9.10701	0.372274	7.21847	15761.8
1.41425	-0.723735	0.00249657	-0.0740358	16.2781	0.703547	0.2112	74.8	9.00594	0.372274	6.63174	27860.2
1.54298	-2.06868	0.0792601	-0.0242759	12.1395	0.27155	0.1682	88	8.40842	0.089346	6.82503	3075.76
1.48217	0.605188	0.155429	0.0340867	12.2297	0.545981	0.2348	72.8	8.90427	0.238833	7.41288	37327.4
1.71941	-1.78554	0.00526082	0.0433603	15.6697	0.608428	0.5621	74.2	8.98274	0.436113	2.98062	617.394
1.23471	0.318467	0.0115202	0.0573411	14.1041	0.475279	0.3502	76	9.32002	0.423398	8.63489	167848
1.54298	-0.22848	0.0104167	-0.024003	12.7466	0.174654	0.5558	88	8.40842	0.089346	6.82503	3075.76
1.48217	0.135637	0.0558727	0.105903	13.4689	0.449408	0.1697	72.8	8.90427	0.238833	7.41288	37327.4
1.23471	-0.354886	0.00408976	0.0636428	13.3899	0.433642	0.1802	76.3	9.32002	0.423398	8.58715	161970
1.73662	-0.354886	0.0101814	0.0636428	13.3899	0.433642	0.1802	81.1	8.99767	0.262037	5.26321	6680.44
1.60964	-0.434306	0.00817567	0.0356813	12.7004	0.329583	0.1825	83.1	9.10701	0.372274	7.10546	15461.5
0.524575	2.36351	0.01168	0.0471475	12.3739	0.483101	0.3372	58.8	9.00389	0.567761	6.06704	20870.8
1.73662	-1.54997	0.0104	-0.00233298	12.5665	0.436005	0.2485	81	8.99767	0.262037	5.38495	6885.04
1.48217	-0.171527	0.123192	0.0340867	12.2297	0.545981	0.2348	72.8	8.90427	0.238833	7.41288	37327.4
-0.335554	-0.636935	0.00707879	-0.00770931	14.6773	0.813261	0.4246	55.2	8.2388	0	6.49148	18567.2
1.46556	8.3642	0.0212223	-0.047099	11.468	0.167796	0.1375	71	8.90427	0.238833	7.40233	35273.4
1.77256	0.493516	0.0635997	0.0713083	12.4355	0.410141	0.4824	76.2	8.883	0.300029	4.51305	3271.49
1.62026	0.0973103	0.0261129	0.0426107	12.3256	0.0836762	0.2515	79.9	9.25521	0.359015	6.55279	18286.9
-0.57953	-0.758877	0.00694583	0.0611832	14.6138	0.713392	0.5164	50.2	9.78186	0.581734	1.91545	270.845
1.62026	-0.372133	0.00779503	0.0573724	13.6243	0.0259726	0.3694	79.9	9.25521	0.359015	6.55279	18286.9
0.510864	-0.174603	0.07356	-0.0366677	12.3685	0.591622	0.1482	58.8	9.00389	0.567761	6.06704	20870.8
-0.539314	-0.00119223	0.0340786	0.0675068	13.5897	0.455254	0.2334	56.4	9.34421	0	#VALUE!	171.705
-0.264461	0.511903	0.102177	0.00343154	10.8107	0.29715	0.2528	64.9	8.10286	0.408822	6.46084	3975.58
1.56807	1.44126	0.010343	0.0634848	14.3551	0.511931	0.1327	87.5	8.40842	0.089346	6.72371	2950.87
1.62026	0.364489	0.0306486	0.0426107	12.3256	0.0836762	0.2515	79.9	9.25521	0.359015	6.55279	18286.9
1.46556	-0.0845707	0.091513	-0.0307783	11.0626	0.107739	0.3062	71	8.90427	0.238833	7.40233	35273.4
1.2613	-0.236678	0.0409893	-0.124594	12.2393	0.202872	0.4526	77.8	9.32002	0.423398	8.52359	155426
0.940435	-0.40543	0.0568217	-0.0213833	12.5213	0.789792	0.5003	70.4	8.91761	0.349326	4.88507	2279.48
-0.210897	0.207566	0.000297579	0.0224931	21.16	0.938113	0.354	51.7	9.86773	0.713101	5.08512	5301.63
1.62187	-0.242226	0.336116	0.194072	16.0928	0.560374	0.5286	82.5	9.10701	0.372274	7.07386	13966.5
1.62187	0.0774176	0.0115688	0.133782	18.5429	0.549114	0.7584	82.5	9.10701	0.372274	7.07386	13966.5
1.69023	-0.519004	0.123509	-0.0891941	10.5051	0.520265	0.3274	81.9	8.99767	0.262037	5.14108	6995.8
1.24859	-0.236066	0.0186528	-0.00852497	12.4584	0.497079	0.1991	72.8	7.64879	0.567761	8.14934	61574.6
1.21225	-0.0306466	0.241457	0.0866837	11.3781	0.194951	0.1621	64.6	9.01496	0.328077	6.27288	28614.1
1.69892	-0.420046	0.0286579	0.144979	12.4866	0.108054	0.2357	74.7	8.96586	0.517614	6.68549	9040.86
1.62187	-0.25905	0.00794789	-0.0484844	12.8236	0.533776	0.1987	82.5	9.10701	0.372274	7.07386	13966.5
1.60725	0.0656395	0.0158239	0.0646649	11.3678	0.0872334	0.1687	80.4	9.25521	0.359015	6.32776	16134.6
1.39535	-0.328801	0.01392	-0.00811101	12.7454	0.417219	0.3085	76.5	9.00594	0.372274	6.45755	24752.4
1.76379	0.273196	0.102143	0.0894201	13.3004	0.550293	0.35027	82.1	9.30937	0.372274	4.42963	1466.19
1.59537	0.344079	0.00959404	-0.136402	13.2608	0.685592	0.4246	82.6	9.10701	0.372274	6.80295	11461.4
1.59537	0.344079	0.0097086	-0.136402	13.2608	0.685592	0.4246	82.6	9.10701	0.372274	6.80295	11461.4
1.32533	-0.188612	0.0328083	0.124734	15.701	0.370797	0.4423	70.1	8.98354	0.436113	5.44025	4809.52
0.275198	0.507032	0.0100802	-0.0236779	15.249	0.740424	0.635	63.8	9.36517	0	4.96215	2959.36
1.59537	0.0391931	0.0145581	0.192467	18.9253	0.390171	0.862	82.6	9.10701	0.372274	6.80295	11461.4
-0.352617	0.0656012	0.000259566	0.020669	21.0203	0.938949	0.354	64.1	8.10286	0.408822	6.13101	3411.05
1.59537	-0.206952	0.00587433	-0.0871574	17.1767	0.814333	0.6418	82.6	9.10701	0.372274	6.80295	11461.4
1.59289	1.6145	0.00636612	0.0600605	13.7474	0.594922	0.3334	82.6	9.10701	0.372274	6.42875	9278.05
1.61616	1.11974	0.0260187	0.205396	13.5842	0.509598	0.3173	82.2	9.10701	0.372274	6.35089	10540
1.61616	-0.820605	0.0101931	0.129509	16.0367	0.423914	0.673	82.2	9.10701	0.372274	6.35089	10540
1.61616	-0.834234	0.00336057	0.130934	15.4381	0.674515	0.3392	82.2	9.10701	0.372274	6.35089	10540
1.32768	0.203579	0.0479638	0.0110428	11.5839	0.519753	0.6674	81	9.32002	0.423398	8.31691	147128
1.68577	-0.20412	0.00601845	0.0974174	15.0556	0.567842	0.218	74.7	8.98274	0.436113	4.11741	558.497
1.61616	-0.328702	0.00542214	0.0995473	18.136	0.533462	0.7584	82.2	9.10701	0.372274	6.35089	10540
1.65412	-0.437654	0.697049	0.0712447	15.55	0.65058	0.5474	68.6	8.85809	0.345076	4.32281	4622.5
1.52835	-0.398022	0.0560092	0.0315084	16.6164	0.747412	0.4203	87.3	8.40842	0.089346	6.47405	1936.12
1.61616	-0.240256	0.00455953	0.0995473	18.136	0.533462	0.7584	82.2	9.10701	0.372274	6.35089	10540
1.43922	-0.509188	1.03435	0.03692	16.4221	0.555833	0.3856	79.4	9.00594	0.372274	6.39175	29226.7
1.59566	-0.0541325	0.156388	0.0530922	14.9159	0.388366	0.4563	78	9.25521	0.359015	6.09987	14649.8
1.2736	-0.450808	0.0211568	0.105353	15.0781	0.531105	0.4468	81.2	9.32002	0.423398	8.26018	144519
1.2736	-0.450808	0.0296196	0.105353	15.0781	0.531105	0.4468	81.2	9.32002	0.423398	8.26018	144519
0.349775	0.0497864	0.00450313	0.0340994	20.5822	0.937329	0.353	63.5	9.36517	0	4.8331	2994.16
1.59566	-0.00051132	0.0946374	-0.105164	10.3836	0.407303	0.1753	78	9.25521	0.359015	6.09987	14649.8
-0.740891	-0.507742	0.0143747	0.0249977	13.1261	0.355134	0.44452	52.2	8.66476	0.317878	5.97406	12997.1
-0.740891	-0.507742	0.0101494	0.0249977	13.1261	0.355134	0.44452	52.2	8.66476	0.317878	5.97406	12997.1
-0.740891	-0.507742	0.00130679	0.0249977	13.1261	0.355134	0.44452	52.2	8.66476	0.317878	5.97406	12997.1
0.70397	-0.449425	0.00875698	-0.0853153	15.0391	0.800459	0.5979	71.5	6.86239	0	7.72921	14843.2
-0.294808	-0.402209	0.300014	0.0927872	12.2856	0.436852	0.1197	58.1	8.56042	0.529513	6.09718	8908.15
1.86041	-0.658532	0.00687063	0.0793257	12.5753	0.172517	0.147	82.1	9.30937	0.372274	4.87977	2009.22
1.46556	0.00422222	0.0615136	0.0415584	15.7074	0.526552	0.243	71	8.90427	0.238833	7.40233	35273.4
1.46891	0.0648141	0.0212369	0.0487375	12.8467	0.401911	0.2613	89.4	8.40842	0.089346	6.80039	2398.09
1.69892	-0.374724	0.00223684	0.0194225	15.0034	0.68834	0.5392	74.7	8.96586	0.517614	6.68549	8465.55

## Sheet: table3-bhar36
average	bhar36	scale	ocf	lnasset	leverage	top1	freedom	lndist	langua	lntrade	gdp
1.53612	-0.075714	0.0182721	-0.0525707	13.182	0.678441	0.3077	81	9.10701	0.372274	7.13569	13301.4
1.2656	0.0931914	0.0148082	0.075589	13.428	0.204314	0.5477	75.1	9.32002	0.423398	8.75774	194854
1.2656	7.15183	0.0158236	0.00388203	13.6104	0.572718	0.389	75.1	9.32002	0.423398	8.75774	194854
1.10573	-0.0964666	0.637859	-0.00316328	13.5449	0.338446	0.3579	63.3	9.01496	0.328077	6.27382	25951.5
1.71204	-0.0345977	0.0999597	0.103224	14.8062	0.612141	0.2808	74.9	8.81192	0.369724	5.02651	5410.19
1.62292	0.120929	0.01894	0.0706423	18.5737	0.839813	0.2938	88.6	8.40842	0.089346	6.90204	3418.63
0.513282	-0.341847	0.0845176	-0.00765609	14.0337	0.379893	0.1472	62.5	9.00389	0.567761	6.161	19618
1.53612	-0.019596	0.0205905	0.0418018	12.9814	0.348269	0.1432	81	9.10701	0.372274	7.13569	13301.4
0.513282	1.04641	0.231813	0.0326152	13.1489	0.535317	0.2155	62.5	9.00389	0.567761	6.161	19618
0.513282	0.238855	0.00345053	0.0162451	12.2414	0.417697	0.4475	62.5	9.00389	0.567761	6.161	19618
1.10573	0.0758129	0.0120396	0.102562	17.0585	0.592813	0.1168	63.3	9.01496	0.328077	6.27382	25951.5
-0.172104	-0.185993	0.0570081	0.0715391	14.6282	0.694418	0.3375	61.9	8.56042	0.529513	6.37281	10156.2
1.38588	0.55848	0.00973954	0.04501	12.4269	0.232952	0.2616	76.4	9.00594	0.372274	6.59865	26662.3
1.2656	0.278172	0.0602755	0.100345	12.5329	0.254771	0.1997	75.1	9.32002	0.423398	8.75774	194854
1.53612	0.0355756	0.152847	0.00107799	15.0798	0.53097	0.2926	81	9.10701	0.372274	7.13569	13301.4
0.94091	-0.364316	0.0234917	0.0776312	14.0416	0.267914	0.504	76.5	9.85639	0.713101	5.74588	2770.45
1.2656	0.787553	0.00489124	0.0326152	13.1489	0.535317	0.2155	75.1	9.32002	0.423398	8.75774	194854
1.2656	-0.169377	0.0954348	0.086706	14.0029	0.265224	0.18	75.1	9.32002	0.423398	8.75774	194854
1.62292	0.923912	0.0234374	0.0908468	13.0025	0.441878	0.1976	88.6	8.40842	0.089346	6.90204	3418.63
1.09817	-0.0154351	0.10001	0.089583	12.6711	0.386833	0.358	67.7	9.0381	0.548212	0.845868	127.479
1.2656	-0.285722	0.0135792	-0.094563	13.0027	0.514787	0.4168	75.1	9.32002	0.423398	8.75774	194854
1.2656	-0.442992	0.122323	0.0567535	13.5825	0.230729	0.4454	75.1	9.32002	0.423398	8.75774	194854
1.2656	1.28374	0.0057299	0.137535	13.2797	0.438533	0.2072	75.1	9.32002	0.423398	8.75774	194854
1.53612	0.0418159	0.0348438	0.0629903	13.5923	0.494547	0.2425	81	9.10701	0.372274	7.13569	13301.4
1.10573	-0.0219806	0.0972717	0.0341797	11.6956	0.331773	0.3209	63.3	9.01496	0.328077	6.27382	25951.5
1.4881	3.87592	0.0250629	0.02578	13.3034	0.417886	0.2019	73.8	8.90427	0.238833	7.4987	36658
0.453274	-0.31923	0.0346226	-0.00801623	13.7618	0.391448	0.2669	59.4	8.9423	0.496365	2.59749	553.196
0.797759	2.42453	0.31563	0.142857	13.7443	0.412418	0.4078	63.6	9.13046	0.713101	5.74716	13125.5
-0.661515	-0.591979	0.00616631	0.0622233	13.8414	0.223136	0.174	57.1	8.66476	0.317878	6.76803	15742
1.53612	0.0418159	0.0663517	0.0629903	13.5923	0.494547	0.2425	81	9.10701	0.372274	7.13569	13301.4
0.813878	-0.180128	0.0111603	-0.107987	14.3234	0.634299	0.2616	74.3	6.86239	0	7.7831	16239
1.4881	-0.293526	0.0434381	0.0180861	12.922	0.392881	0.2143	73.8	8.90427	0.238833	7.4987	36658
-0.198172	-0.329466	0.00671684	-0.00440762	16.7436	0.726651	0.4234	52.9	9.73791	0.381624	6.61754	20628.3
1.67472	-0.446468	0.0666514	-0.0174633	14.147	0.594365	0.5143	78.5	9.25521	0.359015	6.59222	16498.8
-0.661515	-0.13997	0.00671691	0.0704757	12.1809	0.46527	0.219	57.1	8.66476	0.317878	6.76803	15742
0.719001	0.128868	0.00827685	0.0785089	13.103	0.191361	0.2011	69.7	8.87445	0.208439	4.8768	3532.53
0.719001	0.128868	0.0104776	0.0785089	13.103	0.191361	0.2011	69.7	8.87445	0.208439	4.8768	3532.53
1.24616	0.294998	0.0308503	0.101847	13.2492	0.485358	0.129	75.4	9.32002	0.423398	8.66318	187072
1.2656	-0.194015	0.0423124	-0.054225	13.0189	0.613115	0.3848	75.1	9.32002	0.423398	8.75774	194854
1.62292	0.158636	0.0526277	0.0877855	12.4392	0.359387	0.5247	88.6	8.40842	0.089346	6.90204	3418.63
-0.728817	-0.298896	0.140652	-0.0846503	13.1623	0.527927	0.2217	58.6	9.34421	0	3.28915	149.295
1.38588	0.212396	0.155151	0.0680535	13.6708	0.348399	0.2749	76.4	9.00594	0.372274	6.59865	26662.3
1.2656	0.682038	0.0170685	0.14655	12.7142	0.250737	0.3534	75.1	9.32002	0.423398	8.75774	194854
0.813878	-0.792205	0.15088	0.0622233	13.8414	0.223136	0.174	74.3	6.86239	0	7.7831	16239
1.38588	0.152271	0.0710268	-0.00690948	12.6852	0.495562	0.3552	76.4	9.00594	0.372274	6.59865	26662.3
1.17992	-0.174626	0.0127582	0.0570378	12.5535	0.192447	0.3069	67.8	8.98354	0.436113	5.54322	5037.89
1.2656	0.0877531	0.0409912	0.101633	12.5596	0.491159	0.1711	75.1	9.32002	0.423398	8.75774	194854
1.71204	0.0888519	0.0133661	0.041636	15.6396	0.520075	0.3754	74.9	8.81192	0.369724	5.02651	5410.19
1.53612	0.0479927	0.127456	0.0824224	16.7853	0.603456	0.5159	81	9.10701	0.372274	7.13569	13301.4
0.513282	-0.245873	0.105599	0.012494	12.023	0.404759	0.278	62.5	9.00389	0.567761	6.161	19618
1.2656	-0.422712	0.746004	0.00524217	12.6201	0.396023	0.2619	75.1	9.32002	0.423398	8.75774	194854
1.2656	0.617786	0.0831284	0.0629903	13.5923	0.494547	0.2425	75.1	9.32002	0.423398	8.75774	194854
0.797759	0.564698	0.0317986	0.075589	13.428	0.204314	0.5477	63.6	9.13046	0.713101	5.74716	13125.5
0.277887	0.569332	0.038983	0.0762424	12.1965	0.179011	0.3428	73.8	8.37909	0.240312	6.51841	3189.58
1.67472	-0.00993199	0.0292878	-0.0383118	12.8794	0.669972	0.2126	78.5	9.25521	0.359015	6.59222	16498.8
1.2656	0.403729	0.0534098	0.107775	11.1378	0.100664	0.2032	75.1	9.32002	0.423398	8.75774	194854
1.2656	0.428502	0.00741755	0.132891	14.7927	0.438572	0.2391	75.1	9.32002	0.423398	8.75774	194854
1.24616	-0.436041	0.167553	0.00167597	13.619	0.45607	0.3145	75.4	9.32002	0.423398	8.66318	187072
1.43465	-0.290878	0.43136	0.0405809	13.195	0.455276	0.3107	76.4	9.00594	0.372274	6.60408	26942.8
1.43465	-0.147547	0.142693	-0.0593224	13.431	0.301581	0.5166	76.4	9.00594	0.372274	6.60408	26942.8
1.43465	0.522208	0.151002	0.111367	11.5187	0.150133	0.2483	76.4	9.00594	0.372274	6.60408	26942.8
1.78241	-0.125942	0.0330851	-0.117906	12.7838	0.433732	0.4167	81	8.99767	0.262037	5.97762	6713.09
0.51039	0.114549	0.016829	-0.0177507	13.1028	0.270369	0.3946	61.2	9.00389	0.567761	6.04926	18758
1.01023	-0.356844	0.188922	0.15852	13.9294	0.482906	0.3581	77.7	9.85639	0.713101	5.66157	2504.4
1.24616	-0.119799	0.180877	0.109833	12.4921	0.404985	0.3805	75.4	9.32002	0.423398	8.66318	187072
1.60758	0.0824552	0.00447654	0.0937894	16.8276	0.721002	0.4918	87.8	8.40842	0.089346	6.72419	3186.52
0.766718	-0.0357573	0.0086161	0.107819	11.8445	0.506495	0.2703	71.7	6.86239	0	7.65629	15001.1
1.05484	-0.303832	0.00495735	0.0508989	14.2169	0.645846	0.3822	62.3	9.01496	0.328077	6.15124	24712.9
1.6783	-0.0126598	0.00192993	-0.0349545	13.4051	0.435522	0.3927	74.6	8.96586	0.517614	6.71526	7835.28
1.57268	-0.236253	0.0125094	0.0235267	15.9287	0.554831	0.2782	80.3	9.10701	0.372274	6.94765	12088.5
1.51036	-0.0402607	0.00606307	-0.117906	12.7838	0.433732	0.4167	74.4	8.90427	0.238833	7.39388	34667.9
-0.176018	0.25182	0.188563	0.0482099	15.2918	0.423084	0.3862	56.2	8.2388	0	6.54564	22948
1.67588	-0.453664	0.0247145	0.0370351	14.1879	0.387147	0.3188	78	9.25521	0.359015	6.4677	15282.4
1.51036	-0.00845742	0.0682899	0.0904243	12.3676	0.18392	0.3702	74.4	8.90427	0.238833	7.39388	34667.9
1.05484	-0.365553	0.844226	-0.0154891	12.37	0.345715	0.3728	62.3	9.01496	0.328077	6.15124	24712.9
1.69856	1.93571	0.140065	0.0503104	16.6127	0.728267	0.2422	73.9	8.98274	0.436113	2.70136	606.915
1.67588	-0.0452043	239.837	-0.0305443	12.9259	0.459059	0.2026	78	9.25521	0.359015	6.4677	15282.4
1.36116	-0.207949	0.00973919	0.0160742	12.533	0.398235	0.2156	73.1	7.64879	0.567761	7.90286	49225.4
1.51036	1.49367	0.209574	0.156477	16.6523	0.595683	0.3475	74.4	8.90427	0.238833	7.39388	34667.9
0.845523	2.47054	59.0926	0.0781807	11.4322	0.12303	0.362	68.5	9.13046	0.713101	5.6204	12320.8
-0.141066	-0.0451116	0.36248	0.0330678	15.9919	0.610458	0.3156	56.5	9.73791	0.381624	6.37161	17957
0.51039	-0.0953847	0.0376668	0.00429518	11.8372	0.184008	0.6032	61.2	9.00389	0.567761	6.04926	18758
1.24616	-0.793414	0.123975	0.0222264	13.6371	0.415478	0.4433	75.4	9.32002	0.423398	8.66318	187072
0.73077	0.125168	0.0507896	0.106288	12.3463	0.401952	0.2088	69.3	8.84619	0.270281	5.16307	4720.37
1.24616	0.175788	0.0114836	-0.0382506	17.508	0.786623	0.23945	75.4	9.32002	0.423398	8.66318	187072
1.60758	-0.274028	0.0958873	0.0162369	13.1282	0.306406	0.5654	87.8	8.40842	0.089346	6.72419	3186.52
0.70397	-0.465352	0.114093	0.0540813	12.5386	0.166312	0.5079	71.5	6.86239	0	7.72921	14657.7
1.36116	1.76302	0.0257269	0.156477	16.6523	0.595683	0.3475	73.1	7.64879	0.567761	7.90286	49225.4
1.60758	-0.414216	0.0307443	0.0383699	15.4252	0.598916	0.5535	87.8	8.40842	0.089346	6.72419	3186.52
0.315204	0.546644	0.0163675	-0.0188009	11.658	0.28933	0.2243	71.5	8.37909	0.240312	6.36492	3012.55
0.766718	-0.880038	0.00727376	0.038239	14.5013	0.503823	0.2076	71.7	6.86239	0	7.65629	15001.1
1.43465	0.257915	0.00635769	0.0937894	16.8276	0.721002	0.4918	76.4	9.00594	0.372274	6.60408	26942.8
1.25248	-0.170595	0.0165454	0.0776208	12.1951	0.130016	0.6287	68.4	8.98354	0.436113	5.43721	4759.01
1.24616	0.106903	0.589062	0.00495686	14.2302	0.818564	0.2326	75.4	9.32002	0.423398	8.66318	187072
1.51036	-0.098641	0.0724546	0.085938	12.5759	0.299793	0.8185	74.4	8.90427	0.238833	7.39388	34667.9
1.24616	-0.191975	0.154769	0.0566315	13.3544	0.495558	0.184	75.4	9.32002	0.423398	8.66318	187072
1.24616	0.163972	0.0214171	0.0694685	14.0596	0.635792	0.4841	75.4	9.32002	0.423398	8.66318	187072
1.24616	-0.386036	0.119435	0.0305593	12.8592	0.248809	0.3519	75.4	9.32002	0.423398	8.66318	187072
1.2501	0.113871	0.0731051	0.057373	12.8802	0.436793	0.1116	76.2	9.32002	0.423398	8.69629	182193
1.2501	-1.00187	0.129904	0.00746652	12.1322	0.3786	0.2779	76.2	9.32002	0.423398	8.69629	182193
1.05367	-0.205138	0.189593	-0.0679807	13.6376	0.598033	0.2185	66.5	#VALUE!	NA	0.955511	106.824
1.78644	-0.3912	0.015442	0.0173739	14.4941	0.471831	0.1229	80.5	8.99767	0.262037	5.79667	6798.32
1.55019	-0.366789	0.00751944	0.100507	11.9348	0.195914	0.2453	81.4	9.10701	0.372274	6.97737	13516.9
0.793914	-0.249187	0.332399	0.0694947	11.6755	0.32636	0.4302	67.6	9.13046	0.713101	5.59471	11951.2
0.70397	-0.421186	0.014432	0.12717	14.7231	0.614116	0.2175	71.5	6.86239	0	7.72921	14657.7
1.0998	0.00492344	0.00261786	0.110501	13.8494	0.250155	0.504	62.5	9.01496	0.328077	6.22456	24382.1
0.479795	-0.216059	0.0414752	0.0611641	14.1566	0.646517	0.3807	61.7	9.00389	0.567761	6.05866	18359
1.53577	0.519764	0.0239869	0.0339823	13.0606	0.25426	0.42	73.8	8.90427	0.238833	7.35423	33605.5
1.35722	-0.305325	0.0694854	-0.0178916	14.3553	0.508954	0.1724	73.3	7.64879	0.567761	7.90049	43894.8
1.46392	-0.168492	0.219998	-0.0749192	12.0828	0.608585	0.4987	71.2	8.91838	0.238833	4.51196	3818.18
0.793914	-0.422127	0.04135	0.0301347	12.7072	0.36619	0.3277	67.6	9.13046	0.713101	5.59471	11951.2
1.55019	-0.431595	0.0870375	0.00546175	13.1851	0.311223	0.3306	81.4	9.10701	0.372274	6.97737	13516.9
0.384351	-0.148305	0.36337	0.0355351	13.3866	0.425611	0.3109	70.8	8.37909	0.240312	6.38266	3013.55
1.76249	-0.267609	0.0130805	-0.0796403	12.8931	0.769542	0.4191	71.8	8.85809	0.345076	4.66721	3858.02
1.78644	0.0100404	0.132782	0.093684	11.3958	0.279428	0.495	80.5	8.99767	0.262037	5.79667	6798.32
1.51574	-0.367583	0.027598	-0.0046739	14.2255	0.421553	0.4374	75.8	9.00594	0.372274	6.81377	29285.9
1.53577	-0.367119	0.0874157	0.0161715	12.6593	0.348355	0.1921	73.8	8.90427	0.238833	7.35423	33605.5
0.479795	-0.351342	0.0908584	0.108273	12.2412	0.167006	0.187	61.7	9.00389	0.567761	6.05866	18359
1.46392	-0.326775	0.0326379	0.030347	12.2329	0.137526	0.2411	71.2	8.91838	0.238833	4.51196	3818.18
-0.253298	-0.208611	0.00636324	0.0528327	14.5537	0.415614	0.3935	66.4	9.43085	0.713101	6.61834	11705.6
1.55019	-0.0652434	0.0428991	0.0446462	14.619	0.711993	0.2735	81.4	9.10701	0.372274	6.97737	13516.9
1.0998	-0.216436	0.00905154	0.0578395	12.6525	0.390272	0.7053	62.5	9.01496	0.328077	6.22456	24382.1
1.55019	3.89499	0.171389	0.144791	12.4402	0.254937	0.2379	81.4	9.10701	0.372274	6.97737	13516.9
1.2501	0.114194	0.0242618	0.145078	12.1131	0.305238	0.3317	76.2	9.32002	0.423398	8.69629	182193
0.70397	-0.273037	0.00745301	0.0540813	12.5386	0.166312	0.5079	71.5	6.86239	0	7.72921	14657.7
1.2501	-0.389333	0.00730578	0.0351016	12.6285	0.663532	0.1378	76.2	9.32002	0.423398	8.69629	182193
1.65837	-0.122183	0.00900649	-0.0178916	14.3553	0.508954	0.1724	79.1	9.25521	0.359015	6.50817	15561.3
0.735945	-0.361014	0.0620662	0.0401161	13.9286	0.412153	0.4868	70.5	8.87445	0.208439	4.73786	2998.13
-0.253298	0.0931392	0.0230169	0.0412551	12.0328	0.354735	0.3539	66.4	9.43085	0.713101	6.61834	11705.6
0.70397	-0.428956	0.0113265	0.12717	14.7231	0.614116	0.2175	71.5	6.86239	0	7.72921	14657.7
1.59218	-0.104357	0.044922	0.0278677	15.0999	0.67335	0.5432	89.4	8.40842	0.089346	6.80039	3080.04
0.479795	0.927364	0.134916	0.0155818	12.5375	0.513812	0.3975	61.7	9.00389	0.567761	6.05866	18359
1.51574	-0.154214	0.00965243	0.0634737	12.108	0.126684	0.6287	75.8	9.00594	0.372274	6.81377	29285.9
0.70397	0.509231	0.128247	0.115359	11.9892	0.337955	0.2784	71.5	6.86239	0	7.72921	14657.7
1.2501	-0.229113	0.226258	0.0429672	12.2406	0.380112	0.3912	76.2	9.32002	0.423398	8.69629	182193
0.479795	-0.360145	0.00393591	-0.0355782	16.0533	0.566712	0.1808	61.7	9.00389	0.567761	6.05866	18359
0.186957	-0.254192	0.00346062	0.0129557	14.0168	0.803465	0.3904	62.6	9.36517	0	5.44285	3176.21
1.73705	-0.0599895	0.161459	-0.0370583	12.4288	0.3384	0.3305	72.7	8.81192	0.369724	4.90897	5051.04
1.65342	-1.55459	0.0544923	-0.00365207	12.3535	0.615072	0.4245	80.2	9.25521	0.359015	6.5582	18035.3
1.55019	-0.445865	0.0301565	0.0280346	13.5352	0.339487	0.4286	81.4	9.10701	0.372274	6.97737	13516.9
1.51574	0.279982	0.0968715	0.0312334	12.5532	0.342862	0.1968	75.8	9.00594	0.372274	6.81377	29285.9
1.2501	-0.425591	0.285344	-0.00723702	12.8604	0.568148	0.3485	76.2	9.32002	0.423398	8.69629	182193
0.479795	-0.419373	0.0391338	0.0472321	12.4248	0.561926	0.3565	61.7	9.00389	0.567761	6.05866	18359
0.767554	-1.06459	0.00245584	-0.0203618	14.7902	0.811541	0.8941	71.2	6.86239	0	7.76387	14843.2
1.51574	-0.142748	0.0178527	0.0641127	13.1762	0.115754	0.5477	75.8	9.00594	0.372274	6.81377	29285.9
1.07777	-0.234906	0.0319044	0.0568467	15.3704	0.697337	0.4284	66.4	9.0381	0.548212	0.832909	113.023
1.07777	-0.234906	0.0195987	0.0568467	15.3704	0.697337	0.4284	66.4	9.0381	0.548212	0.832909	113.023
0.479795	0.43529	0.111729	-0.0155836	13.2023	0.674284	0.3103	61.7	9.00389	0.567761	6.05866	18359
-0.730273	0.214305	0.00776682	0.108027	14.7511	0.569283	0.3985	57.5	8.11704	0.538013	3.79144	180.5
1.59218	0.78074	0.0100498	-0.0462374	14.537	0.88201	0.5006	89.4	8.40842	0.089346	6.80039	3080.04
1.59218	-0.472555	0.0162649	0.0174365	12.86	0.472703	0.1174	89.4	8.40842	0.089346	6.80039	3080.04
1.53577	-1.60642	0.117422	0.145985	13.524	0.491278	0.4905	73.8	8.90427	0.238833	7.35423	33605.5
1.59218	-0.482266	0.100263	0.0487375	12.8467	0.401911	0.2049	89.4	8.40842	0.089346	6.80039	3080.04
0.479795	-0.289916	0.0163807	0.064416	11.9818	0.447383	0.3223	61.7	9.00389	0.567761	6.05866	18359
1.23153	0.448843	0.142655	0.102862	11.9633	0.0941098	0.35	75.5	9.32002	0.423398	8.68386	175217
1.58186	-0.408598	0.0849937	0.11783	13.347	0.605386	0.604	73.4	8.90427	0.238833	7.49704	38839.2
1.60688	0.206246	0.00763327	0.00698622	17.9593	0.790293	0.6383	82	9.10701	0.372274	7.15594	14674.8
0.470201	-0.740567	0.0153057	0.065647	13.7947	0.577223	0.3807	60.9	9.00389	0.567761	6.15507	21591.3
1.65342	-0.242221	0.00672668	0.084096	15.8325	0.552034	0.2743	80.2	9.25521	0.359015	6.5582	18035.3
1.23153	-0.684006	0.083689	0.0130344	14.1839	0.667095	0.267	75.5	9.32002	0.423398	8.68386	175217
0.95624	-0.95005	0.0159202	0.0249104	17.3783	0.795066	0.1557	63.5	9.17737	0.381624	3.47507	2295.96
1.23153	-0.010903	0.0235521	0.0919206	13.8085	0.158885	0.3694	75.5	9.32002	0.423398	8.68386	175217
1.37602	0.366214	0.0956449	0.0832446	12.0997	0.205425	0.2444	72.4	7.64879	0.567761	8.031	48504.1
1.23153	-0.491691	0.0694326	0.13303	12.938	0.392776	0.3225	75.5	9.32002	0.423398	8.68386	175217
-1.52178	-0.492368	0.00712987	0.084096	15.8325	0.552034	0.2743	40.6	9.3303	0	3.73297	141.963
1.37602	-0.879789	0.000880298	0.0249104	17.3783	0.795066	0.1557	72.4	7.64879	0.567761	8.031	48504.1
1.60688	-0.39644	0.222458	0.00475408	12.486	0.176666	0.355	82	9.10701	0.372274	7.15594	14674.8
1.23153	-0.540382	0.01221	-0.010345	12.9463	0.579113	0.3196	75.5	9.32002	0.423398	8.68386	175217
0.767554	-1.03017	0.153509	0.0406939	13.1271	0.327107	0.2992	71.2	6.86239	0	7.76387	14843.2
1.58186	-0.580691	0.0569603	0.0371825	12.5182	0.401237	0.1921	73.4	8.90427	0.238833	7.49704	38839.2
1.85613	-1.07528	0.0265539	-0.0718156	13.3966	0.114377	0.1809	81.2	9.30937	0.372274	5.04213	2009.22
0.767554	-0.47745	0.122914	0.0122523	12.5771	0.221686	0.5079	71.2	6.86239	0	7.76387	14843.2
-0.00424673	-0.654135	0.000255958	0.0189291	21.2387	0.925206	0.5726	56.9	9.73791	0.381624	6.65878	24559.9
1.52492	0.768219	0.0131502	0.122104	12.6637	0.36839	0.4334	72.4	8.91838	0.238833	4.63181	4419.96
0.681375	-0.700859	0.0050702	0.0710106	13.5956	0.262688	0.22522	68.4	8.87445	0.208439	4.68951	3095.58
0.681375	-0.700859	0.00304212	0.0710106	13.5956	0.262688	0.22522	68.4	8.87445	0.208439	4.68951	3095.58
1.56664	-0.661812	0.00787798	0.060301	12.4744	0.344834	0.2274	89.4	8.40842	0.089346	6.86537	3148.51
1.56664	-1.07948	0.579199	0.0847388	12.3611	0.443928	0.379	89.4	8.40842	0.089346	6.86537	3148.51
1.23153	-1.05171	0.179663	0.0336055	14.1207	0.582392	0.1481	75.5	9.32002	0.423398	8.68386	175217
1.58186	-0.482027	0.00764338	0.0106436	13.208	0.408449	0.2742	73.4	8.90427	0.238833	7.49704	38839.2
0.470201	-1.97104	0.09478	0.00785256	11.8136	0.482261	0.5083	60.9	9.00389	0.567761	6.15507	21591.3
-0.714945	-1.07202	0.00577996	0.147365	14.7732	0.5758	0.3988	57.4	8.11704	0.538013	3.62627	167.026
1.23153	-1.82905	0.0464011	0.0334123	11.998	0.340537	0.1998	75.5	9.32002	0.423398	8.68386	175217
1.46195	0.215987	0.00145519	0.0348296	19.2301	0.872102	0.6837	74.9	9.00594	0.372274	6.81102	30638
1.46195	-0.583976	0.00952673	0.0168044	11.1149	0.0499204	0.3258	74.9	9.00594	0.372274	6.81102	30638
1.23153	-0.602937	0.0317131	0.0976701	14.3381	0.365587	0.721	75.5	9.32002	0.423398	8.68386	175217
0.470201	0.545816	0.0233962	0.0307273	16.4796	0.683561	0.5693	60.9	9.00389	0.567761	6.15507	21591.3
1.23153	-0.639873	0.358852	0.0321599	11.8187	0.324628	0.277	75.5	9.32002	0.423398	8.68386	175217
1.32704	1.22132	0.0213366	0.0347472	11.1673	0.358447	0.56	71.8	7.64879	0.567761	8.0388	51557.2
0.681375	0.377219	0.00585345	0.0998782	13.4057	0.414207	0.1788	66.9	8.87445	0.208439	4.68454	2926.36
1.23153	-0.79582	0.000972488	0.0164455	15.1823	0.77851	0.5392	76	9.32002	0.423398	8.63489	167848
1.52492	0.0653673	0.0284749	0.164883	12.382	0.221789	0.63	71.8	#NUM!		4.55703	4300.69
1.23153	-0.435273	0.00911641	0.0293132	14.8781	0.511133	0.5535	76	9.32002	0.423398	8.63489	167848
1.61429	-1.48748	0.0263892	-0.0237884	12.9585	0.398887	0.2965	79.4	9.25521	0.359015	6.56611	18472.1
1.23153	0.0304482	0.0326419	-0.0156046	14.163	0.588883	0.2032	75.5	9.32002	0.423398	8.68386	175217
1.69161	-1.14652	0.01647	0.0655574	15.1947	0.785853	0.5392	74.2	8.96586	0.517614	6.76238	8909.81
1.23153	-0.238463	0.0778939	0.111512	12.2548	0.258253	0.1052	75.5	9.32002	0.423398	8.68386	175217
1.65342	-0.574177	0.00615281	0.0409417	13.9272	0.27177	0.2312	80.2	9.25521	0.359015	6.5582	18035.3
0.207627	-0.74206	0.000246532	0.00977474	21.4465	0.92541	0.3512	62.5	9.36517	0	5.48397	3509.05
1.5787	-1.93269	0.00767547	0.0841503	11.4897	0.29957	0.4587	82	9.10701	0.372274	7.15594	14674.8
1.23153	-2.7426	0.00785728	0.0014213	12.6955	0.572259	0.1606	75.5	9.32002	0.423398	8.68386	175217
1.65342	-0.166416	0.0844513	-0.0779202	11.8247	0.168455	0.4417	80.2	9.25521	0.359015	6.5582	18035.3
1.23471	-1.03823	0.171683	0.0508946	13.6257	0.0246397	0.3694	76	9.32002	0.423398	8.63489	167848
1.5787	-0.543282	0.00956658	-0.00123866	11.1541	0.263052	0.2523	82.6	9.10701	0.372274	7.21847	15761.8
1.5787	-1.93269	0.0364649	0.079678	11.1501	0.0547811	0.4587	82.6	9.10701	0.372274	7.21847	15761.8
1.48217	-0.238334	0.559715	-0.0303007	13.2388	0.442962	0.2285	72.8	8.90427	0.238833	7.41288	37327.4
-0.694224	-0.213099	0.534101	0.0697438	13.4487	0.65972	0.2961	63	8.20403	0.485869	5.40986	2366.35
1.23471	-1.4594	0.0425159	0.12591	12.3817	0.143518	0.65	76	9.32002	0.423398	8.63489	167848
0.524575	1.88975	0.406066	0.0667528	11.4704	0.162605	0.3557	60.6	9.00389	0.567761	6.08062	21413.2
1.23471	-0.767886	0.0178949	0.0954191	11.2997	0.0654269	0.2788	76	9.32002	0.423398	8.63489	167848
1.55033	-1.30351	0.0145795	0.0433603	15.6697	0.608428	0.5621	71.8	8.91838	0.238833	4.55703	4300.69
0.524575	-0.747488	0.0591578	-0.0198004	12.7172	0.305101	0.1216	60.6	9.00389	0.567761	6.08062	21413.2
0.35576	-0.852871	0.0971633	0.0716387	12.6745	0.350214	0.3054	66.1	8.37909	0.240312	6.46847	3232.77
1.69105	2.90974	1.0797	0.0615349	11.2997	0.180304	0.4638	73.5	8.96586	0.517614	6.7027	8769.24
1.5787	-0.727748	0.0510908	0.0672007	14.1836	0.561427	0.3173	82.6	9.10701	0.372274	7.21847	15761.8
1.54298	-0.440318	0.0140263	0.0873072	12.9384	0.132699	0.1375	88	8.40842	0.089346	6.82503	3075.76
1.23471	-0.921202	0.0260009	0.0601543	11.613	0.124261	0.1614	76	9.32002	0.423398	8.63489	167848
1.23471	0.136127	0.0081864	0.0925979	12.4167	0.088814	0.299	76	9.32002	0.423398	8.63489	167848
1.5787	-0.494212	0.311363	0.0626378	14.5994	0.411271	0.35	82.6	9.10701	0.372274	7.21847	15761.8
1.41425	-0.507671	0.00249657	-0.0740358	16.2781	0.703547	0.2112	74.8	9.00594	0.372274	6.63174	27860.2
1.54298	-1.84301	0.0792601	-0.0242759	12.1395	0.27155	0.1682	88	8.40842	0.089346	6.82503	3075.76
1.48217	-0.628876	0.155429	0.0340867	12.2297	0.545981	0.2348	72.8	8.90427	0.238833	7.41288	37327.4
1.71941	-1.53981	0.00526082	0.0433603	15.6697	0.608428	0.5621	74.2	8.98274	0.436113	2.98062	617.394
1.23471	0.273868	0.0115202	0.0573411	14.1041	0.475279	0.3502	76	9.32002	0.423398	8.63489	167848
1.54298	-0.286865	0.0104167	-0.024003	12.7466	0.174654	0.5558	88	8.40842	0.089346	6.82503	3075.76
1.48217	-0.221798	0.0558727	0.105903	13.4689	0.449408	0.1697	72.8	8.90427	0.238833	7.41288	37327.4
1.23471	0.0636296	0.00408976	0.0636428	13.3899	0.433642	0.1802	76.3	9.32002	0.423398	8.58715	161970
1.73662	0.0636296	0.0101814	0.0636428	13.3899	0.433642	0.1802	81.1	8.99767	0.262037	5.26321	6680.44
1.60964	-0.572863	0.00817567	0.0356813	12.7004	0.329583	0.1825	83.1	9.10701	0.372274	7.10546	15461.5
0.524575	2.51499	0.01168	0.0471475	12.3739	0.483101	0.3372	58.8	9.00389	0.567761	6.06704	20870.8
1.73662	-1.43495	0.0104	-0.00233298	12.5665	0.436005	0.2485	81	8.99767	0.262037	5.38495	6885.04
1.48217	-1.00964	0.123192	0.0340867	12.2297	0.545981	0.2348	72.8	8.90427	0.238833	7.41288	37327.4
-0.335554	-0.928635	0.00707879	-0.00770931	14.6773	0.813261	0.4246	55.2	8.2388	0	6.49148	18567.2
1.46556	6.16083	0.0212223	-0.047099	11.468	0.167796	0.1375	71	8.90427	0.238833	7.40233	35273.4
1.77256	0.706586	0.0635997	0.0713083	12.4355	0.410141	0.4824	76.2	8.883	0.300029	4.51305	3271.49
1.62026	-0.428129	0.0261129	0.0426107	12.3256	0.0836762	0.2515	79.9	9.25521	0.359015	6.55279	18286.9
-0.57953	-1.35809	0.00694583	0.0611832	14.6138	0.713392	0.5164	50.2	9.78186	0.581734	1.91545	270.845
1.62026	-1.5343	0.00779503	0.0573724	13.6243	0.0259726	0.3694	79.9	9.25521	0.359015	6.55279	18286.9
0.510864	-2.07695	0.07356	-0.0366677	12.3685	0.591622	0.1482	58.8	9.00389	0.567761	6.06704	20870.8
-0.539314	-0.282407	0.0340786	0.0675068	13.5897	0.455254	0.2334	56.4	9.34421	0	#VALUE!	171.705
-0.264461	0.445189	0.102177	0.00343154	10.8107	0.29715	0.2528	64.9	8.10286	0.408822	6.46084	3975.58
1.56807	2.13685	0.010343	0.0634848	14.3551	0.511931	0.1327	87.5	8.40842	0.089346	6.72371	2950.87
1.62026	-0.948973	0.0306486	0.0426107	12.3256	0.0836762	0.2515	79.9	9.25521	0.359015	6.55279	18286.9
1.46556	-0.186076	0.091513	-0.0307783	11.0626	0.107739	0.3062	71	8.90427	0.238833	7.40233	35273.4
1.2613	-0.746716	0.0409893	-0.124594	12.2393	0.202872	0.4526	77.8	9.32002	0.423398	8.52359	155426
0.940435	0.0299748	0.0568217	-0.0213833	12.5213	0.789792	0.5003	70.4	8.91761	0.349326	4.88507	2279.48
-0.210897	-0.00463276	0.000297579	0.0224931	21.16	0.938113	0.354	51.7	9.86773	0.713101	5.08512	5301.63
1.62187	-0.601135	0.336116	0.194072	16.0928	0.560374	0.5286	82.5	9.10701	0.372274	7.07386	13966.5
1.62187	0.035076	0.0115688	0.133782	18.5429	0.549114	0.7584	82.5	9.10701	0.372274	7.07386	13966.5
1.69023	-0.426375	0.123509	-0.0891941	10.5051	0.520265	0.3274	81.9	8.99767	0.262037	5.14108	6995.8
1.24859	-0.260557	0.0186528	-0.00852497	12.4584	0.497079	0.1991	72.8	7.64879	0.567761	8.14934	61574.6
1.21225	0.330615	0.241457	0.0866837	11.3781	0.194951	0.1621	64.6	9.01496	0.328077	6.27288	28614.1
1.69892	-0.484171	0.0286579	0.144979	12.4866	0.108054	0.2357	74.7	8.96586	0.517614	6.68549	9040.86
1.62187	-0.365052	0.00794789	-0.0484844	12.8236	0.533776	0.1987	82.5	9.10701	0.372274	7.07386	13966.5
1.60725	-0.112891	0.0158239	0.0646649	11.3678	0.0872334	0.1687	80.4	9.25521	0.359015	6.32776	16134.6
1.39535	-0.560109	0.01392	-0.00811101	12.7454	0.417219	0.3085	76.5	9.00594	0.372274	6.45755	24752.4
1.76379	0.837249	0.102143	0.0894201	13.3004	0.550293	0.35027	82.1	9.30937	0.372274	4.42963	1466.19
1.59537	0.0558866	0.00959404	-0.136402	13.2608	0.685592	0.4246	82.6	9.10701	0.372274	6.80295	11461.4
1.59537	0.0558866	0.0097086	-0.136402	13.2608	0.685592	0.4246	82.6	9.10701	0.372274	6.80295	11461.4
1.32533	-0.238387	0.0328083	0.124734	15.701	0.370797	0.4423	70.1	8.98354	0.436113	5.44025	4809.52
0.275198	0.429169	0.0100802	-0.0236779	15.249	0.740424	0.635	63.8	9.36517	0	4.96215	2959.36
1.59537	-0.0628361	0.0145581	0.192467	18.9253	0.390171	0.862	82.6	9.10701	0.372274	6.80295	11461.4
-0.352617	0.055395	0.000259566	0.020669	21.0203	0.938949	0.354	64.1	8.10286	0.408822	6.13101	3411.05
1.59537	-0.345664	0.00587433	-0.0871574	17.1767	0.814333	0.6418	82.6	9.10701	0.372274	6.80295	11461.4
1.59289	1.70081	0.00636612	0.0600605	13.7474	0.594922	0.3334	82.6	9.10701	0.372274	6.42875	9278.05
1.61616	0.244241	0.0260187	0.205396	13.5842	0.509598	0.3173	82.2	9.10701	0.372274	6.35089	10540
1.61616	-1.18809	0.0101931	0.129509	16.0367	0.423914	0.673	82.2	9.10701	0.372274	6.35089	10540
1.61616	-1.24032	0.00336057	0.130934	15.4381	0.674515	0.3392	82.2	9.10701	0.372274	6.35089	10540
1.32768	0.0234645	0.0479638	0.0110428	11.5839	0.519753	0.6674	81	9.32002	0.423398	8.31691	147128
1.68577	0.40952	0.00601845	0.0974174	15.0556	0.567842	0.218	74.7	8.98274	0.436113	4.11741	558.497
1.61616	-0.5509	0.00542214	0.0995473	18.136	0.533462	0.7584	82.2	9.10701	0.372274	6.35089	10540
1.65412	-0.359969	0.697049	0.0712447	15.55	0.65058	0.5474	68.6	8.85809	0.345076	4.32281	4622.5
1.52835	-0.518059	0.0560092	0.0315084	16.6164	0.747412	0.4203	87.3	8.40842	0.089346	6.47405	1936.12
1.61616	-0.430439	0.00455953	0.0995473	18.136	0.533462	0.7584	82.2	9.10701	0.372274	6.35089	10540
1.43922	-0.730551	1.03435	0.03692	16.4221	0.555833	0.3856	79.4	9.00594	0.372274	6.39175	29226.7
1.59566	-0.406395	0.156388	0.0530922	14.9159	0.388366	0.4563	78	9.25521	0.359015	6.09987	14649.8
1.2736	-0.491303	0.0211568	0.105353	15.0781	0.531105	0.4468	81.2	9.32002	0.423398	8.26018	144519
1.2736	-0.491303	0.0296196	0.105353	15.0781	0.531105	0.4468	81.2	9.32002	0.423398	8.26018	144519
0.349775	-0.111504	0.00450313	0.0340994	20.5822	0.937329	0.353	63.5	9.36517	0	4.8331	2994.16
1.59566	0.130898	0.0946374	-0.105164	10.3836	0.407303	0.1753	78	9.25521	0.359015	6.09987	14649.8
-0.740891	-0.772659	0.0143747	0.0249977	13.1261	0.355134	0.44452	52.2	8.66476	0.317878	5.97406	12997.1
-0.740891	-0.772659	0.0101494	0.0249977	13.1261	0.355134	0.44452	52.2	8.66476	0.317878	5.97406	12997.1
-0.740891	-0.772659	0.00130679	0.0249977	13.1261	0.355134	0.44452	52.2	8.66476	0.317878	5.97406	12997.1
0.70397	-0.431993	0.00875698	-0.0853153	15.0391	0.800459	0.5979	71.5	6.86239	0	7.72921	14843.2
-0.294808	-0.267459	0.300014	0.0927872	12.2856	0.436852	0.1197	58.1	8.56042	0.529513	6.09718	8908.15
1.86041	0.617331	0.00687063	0.0793257	12.5753	0.172517	0.147	82.1	9.30937	0.372274	4.87977	2009.22
1.46556	-0.910648	0.0615136	0.0415584	15.7074	0.526552	0.243	71	8.90427	0.238833	7.40233	35273.4
1.46891	0.208204	0.0212369	0.0487375	12.8467	0.401911	0.2613	89.4	8.40842	0.089346	6.80039	2398.09
1.69892	-0.358196	0.00223684	0.0194225	15.0034	0.68834	0.5392	74.7	8.96586	0.517614	6.68549	8465.55

## Sheet: table4
voice	polit	govern	regul	law	corrupt	bhar24	scale	ocf	lnasset	leverage	top1	freedom	lndist	langua	lntrade	gdp
1.38398	0.0487175	1.34188	1.76186	1.63864	1.82658	-1.04761	0.0935155	0.106128	14.4687	0.457494	0.4177	78	9.00594	0.372274	6.71052	28606.7
1.03933	0.477461	1.577	1.57799	1.45326	1.32322	2.89542	0.00495889	0.0880961	11.9007	0.175146	0.1174	75.7	9.32002	0.423398	8.79458	205802
0.65119	-0.932478	1.20821	1.24731	0.99391	0.786569	-0.101093	0.0142068	0.104853	13.1207	0.284143	0.2055	72.2	8.87445	0.208439	4.93577	3705.88
0.565302	0.0199319	0.0259878	-0.24307	-0.240008	-0.0834675	-0.550027	0.0807066	0.0506801	14.1171	0.410004	0.2051	52.3	9.86773	0.713101	5.09252	5198.72
0.79606	0.544971	1.18266	1.09495	1.23655	0.604109	1.75888	0.064311	-0.0355558	11.854	0.475726	0.2999	73.8	6.86239	0	7.89596	17205.8
1.03933	0.477461	1.577	1.57799	1.45326	1.32322	1.2332	0.0199688	0.0919981	12.503	0.200639	0.2294	75.7	9.32002	0.423398	8.79458	205802
1.03933	0.477461	1.577	1.57799	1.45326	1.32322	-0.363684	0.0113189	0.041815	15.7693	0.523854	0.3657	75.7	9.32002	0.423398	8.79458	205802
1.42815	0.976574	1.59649	1.92928	1.71528	1.8062	-0.269341	0.0132568	0.132814	12.537	0.327618	0.2074	80.9	9.10701	0.372274	7.26634	14339
1.03933	0.477461	1.577	1.57799	1.45326	1.32322	-0.92547	0.0169593	0.00825019	12.751	0.325327	0.4124	75.7	9.32002	0.423398	8.79458	205802
1.6235	1.54148	1.67025	1.97882	1.87629	2.1747	0.792416	0.0701096	0.0193013	11.8546	0.407649	0.3047	84.2	9.30937	0.372274	5.20675	2079.21
1.03933	0.477461	1.577	1.57799	1.45326	1.32322	0.141186	1.36612	0.193346	13.0361	0.341471	0.3534	75.7	9.32002	0.423398	8.79458	205802
1.59644	0.868293	1.85047	2.01824	1.81636	2.00903	0.0682129	0.0216662	0.108525	14.7427	0.626793	0.3375	76.2	8.96586	0.517614	7.02678	9141.05
1.38398	0.0487175	1.34188	1.76186	1.63864	1.82658	-0.524447	0.0864527	0.0107979	13.163	0.410005	0.2102	78	9.00594	0.372274	6.71052	28606.7
1.03933	0.477461	1.577	1.57799	1.45326	1.32322	1.21924	0.186774	0.0266831	12.7854	0.299088	0.0696	75.7	9.32002	0.423398	8.79458	205802
1.61642	1.34486	2.03962	1.78041	1.93122	2.00971	-0.101561	0.15562	0.0853938	13.7409	0.265044	0.4499	81.7	8.99767	0.262037	6.11102	7051.41
1.38067	0.917523	1.45334	1.54472	1.87583	1.59626	0.918803	0.070787	0.102071	12.2465	0.51818	0.3497	71.8	8.91838	0.238833	4.73891	4555.08
1.42815	0.976574	1.59649	1.92928	1.71528	1.8062	-0.403478	0.00382683	0.101084	14.4837	0.450591	0.2751	80.9	9.10701	0.372274	7.26634	14339
1.42236	0.604895	1.61963	1.74925	1.63045	1.94658	-0.193183	0.100419	0.0665573	12.0088	0.312803	0.3276	74.2	8.90427	0.238833	7.5992	39495.5
1.03933	0.477461	1.577	1.57799	1.45326	1.32322	0.170833	0.0761789	0.114136	11.3129	0.0757343	0.2358	75.7	9.32002	0.423398	8.79458	205802
1.61642	1.34486	2.03962	1.78041	1.93122	2.00971	-0.190934	0.0096985	0.0247094	16.3562	0.634036	0.3108	81.7	8.99767	0.262037	6.11102	7051.41
1.03933	0.477461	1.577	1.57799	1.45326	1.32322	0.107497	0.183983	0.193346	13.0361	0.341471	0.3534	75.7	9.32002	0.423398	8.79458	205802
1.05493	0.425246	1.08403	1.34351	1.11547	1.01212	-0.940358	10.501	0.0811037	15.3114	0.732553	0.3586	75.2	9.85639	0.713101	5.98116	2982.58
-0.0591089	1.51034	2.23147	2.13156	1.84489	2.17452	-0.0645148	0.021166	0.119787	13.7927	0.29537	0.4318	88.8	8.40842	0.089346	6.90855	3732.17
-1.00558	-0.733099	0.34996	0.111632	0.0232979	-0.398804	-0.414532	0.006415	0.0877392	12.9204	0.763876	0.3822	67.1	8.10286	0.408822	6.68374	5065.14
1.6235	1.54148	1.67025	1.97882	1.87629	2.1747	-0.275203	0.00768827	0.0445076	13.0691	0.36916	0.1432	84.2	9.30937	0.372274	5.20675	2079.21
1.17941	0.109135	1.48053	1.17306	1.44009	1.31689	-0.469354	0.0217463	0.0576405	14.3204	0.324425	0.169	63.9	9.01496	0.328077	6.38165	27878.6
1.03933	0.477461	1.577	1.57799	1.45326	1.32322	-0.87102	0.00745325	0.169601	13.5804	0.130756	0.6573	75.7	9.32002	0.423398	8.79458	205802
1.04552	0.311193	0.413884	0.671495	0.246761	0.235619	-0.22133	0.0254467	-0.0116387	12.2046	0.333652	0.3853	62.5	9.00389	0.567761	6.25133	20857.6
1.03933	0.477461	1.577	1.57799	1.45326	1.32322	-0.22305	0.0800848	0.0434296	11.8012	0.243354	0.3663	75.7	9.32002	0.423398	8.79458	205802
1.61642	1.34486	2.03962	1.78041	1.93122	2.00971	-0.778918	0.0243003	0.0785065	13.9566	0.353277	0.5337	81.7	8.99767	0.262037	6.11102	7051.41
1.42815	0.976574	1.59649	1.92928	1.71528	1.8062	-0.208772	0.010964	0.0710755	14.0997	0.157171	0.3325	80.9	9.10701	0.372274	7.26634	14339
1.42815	0.976574	1.59649	1.92928	1.71528	1.8062	-0.0590965	0.0581929	0.0961429	13.8643	0.522792	0.4886	80.9	9.10701	0.372274	7.26634	14339
-0.0591089	1.51034	2.23147	2.13156	1.84489	2.17452	-0.094682	0.111113	0.079567	13.4608	0.568854	0.3396	88.8	8.40842	0.089346	6.90855	3732.17
0.79606	0.544971	1.18266	1.09495	1.23655	0.604109	-0.060515	0.00473939	0.0777899	12.2391	0.178888	0.149	73.8	6.86239	0	7.89596	17205.8
1.42236	0.604895	1.61963	1.74925	1.63045	1.94658	-0.0590965	0.0476148	0.0961429	13.8643	0.522792	0.4886	74.2	8.90427	0.238833	7.5992	39495.5
1.03933	0.477461	1.577	1.57799	1.45326	1.32322	0.0735618	0.0247984	0.0688056	12.9551	0.312123	0.1398	75.7	9.32002	0.423398	8.79458	205802
0.457781	0.0593082	-0.253442	0.445399	0.325463	-0.12165	-0.117502	0.110012	0.20135	11.9118	0.197416	0.4025	69.4	8.8634	0.507415	4.08429	2416.27
1.04552	0.311193	0.413884	0.671495	0.246761	0.235619	0.0969296	0.050582	-0.00523485	12.8938	0.362148	0.4261	62.5	9.00389	0.567761	6.25133	20857.6
1.42236	0.604895	1.61963	1.74925	1.63045	1.94658	2.65898	0.0186784	0.230505	13.1891	0.231562	0.4815	74.2	8.90427	0.238833	7.5992	39495.5
1.61239	0.92492	1.98421	1.78654	2.04628	2.21243	-0.549008	0.0257235	0.0164525	14.3957	0.58256	0.2234	74.1	8.75256	0.707151	4.17746	2758.94
0.565302	0.0199319	0.0259878	-0.24307	-0.240008	-0.0834675	-0.377473	0.0116178	0.0282467	14.1059	0.644885	0.5175	52.3	9.86773	0.713101	5.09252	5198.72
1.03933	0.477461	1.577	1.57799	1.45326	1.32322	0.0671431	0.0025086	0.04891	14.127	0.54268	0.3801	75.7	9.32002	0.423398	8.79458	205802
1.42815	0.976574	1.59649	1.92928	1.71528	1.8062	0.133484	0.0117928	0.0992841	14.2285	0.564089	0.137	80.9	9.10701	0.372274	7.26634	14339
-1.44312	-2.35118	-1.63523	-1.46556	-1.68982	-1.41812	-0.175631	0.191093	-0.0170412	12.8245	0.500409	0.3703	56.4	9.3303	0	3.76908	90.3518
-0.0780927	-0.715323	-0.0299037	0.196254	-0.566672	-0.927987	0.459972	0.0658579	0.0188808	14.3328	0.639548	0.328	63.6	9.43085	0.713101	6.6953	11577.4
-1.72282	-0.673443	-1.11486	-1.06023	-1.3543	-1.33105	-0.359185	0.226389	0.0965722	12.5984	0.365051	0.4538	58.2	8.30719	0.356975	2.61813	71.5787
0.781234	0.518247	0.643041	0.881679	0.47256	0.724985	-0.0946549	0.0714634	0.0179717	12.1242	0.473698	0.4457	68.3	8.84619	0.270281	5.33754	5263.81
1.38402	0.89009	1.53551	1.93023	1.68184	1.79505	-0.110764	0.00929855	0.0776312	14.0416	0.267914	0.504	81	9.10701	0.372274	7.13569	13301.4
1.04965	0.335553	1.5543	1.62811	1.64476	1.38124	0.679191	0.0984735	0.125499	12.5349	0.207321	0.4749	75.1	9.32002	0.423398	8.75774	194854
1.55309	1.08067	1.93686	1.81997	2.02707	2.21581	-0.161306	0.00486983	0.0564831	13.3301	0.452687	0.4352	74	8.75256	0.707151	4.08429	2551.23
0.511416	0.691869	0.571306	0.424106	0.334248	0.186701	-0.270056	0.0209196	0.115388	13.9522	0.640241	0.4317	59.4	8.9423	0.496365	2.59749	553.196
1.00782	1.11193	1.61714	1.37382	1.56619	1.52243	0.0133689	0.0234794	0.0696233	13.1528	0.311571	0.1972	69.6	7.64879	0.567761	7.99726	48668.6
1.55671	1.58723	1.76615	2.08864	1.92286	2.24111	-0.0187765	0.0740091	-0.0352622	12.3723	0.0411406	0.2737	83.7	9.30937	0.372274	5.09068	2054.16
0.775607	1.17853	0.616182	-0.0796473	0.868112	0.659456	-0.0769277	0.00690071	0.0415882	13.4118	0.447673	0.1004	58.4	9.02019	NA	-0.439901	8.31904
-0.400364	0.116352	0.827864	0.683502	0.414224	0.0257437	-0.132533	0.0439128	0.0280759	16.0599	0.579458	0.2714	73.8	8.37909	0.240312	6.51841	3189.58
1.00782	1.11193	1.61714	1.37382	1.56619	1.52243	-0.213147	0.015578	0.0958884	14.7197	0.420942	0.3953	69.6	7.64879	0.567761	7.99726	48668.6
1.55549	1.25654	2.05626	1.88379	1.92789	1.98903	0.239426	0.11019	0.0114237	12.2806	0.247113	0.4042	81.5	8.99767	0.262037	5.93463	6799.5
1.04965	0.335553	1.5543	1.62811	1.64476	1.38124	-0.222586	0.0109534	0.0420507	14.679	0.754404	0.6145	75.1	9.32002	0.423398	8.75774	194854
0.739914	0.321323	1.07276	1.10501	1.16343	0.48083	-0.419644	0.012689	0.0181606	13.6369	0.412868	0.4436	74.3	6.86239	0	7.7831	16239
1.04965	0.335553	1.5543	1.62811	1.64476	1.38124	0.217304	0.0158042	0.14655	12.7142	0.250737	0.3534	75.1	9.32002	0.423398	8.75774	194854
1.38402	0.89009	1.53551	1.93023	1.68184	1.79505	0.049113	0.0182721	-0.0525707	13.182	0.678441	0.3077	81	9.10701	0.372274	7.13569	13301.4
1.38916	0.587577	1.71929	1.78314	1.60834	1.84109	-0.108255	0.0359786	-0.00690948	12.6852	0.495562	0.3552	73.8	8.90427	0.238833	7.4987	36658
1.04965	0.335553	1.5543	1.62811	1.64476	1.38124	-0.00942981	0.0404719	0.0144766	13.1163	0.591505	0.2469	75.1	9.32002	0.423398	8.75774	194854
1.04965	0.335553	1.5543	1.62811	1.64476	1.38124	1.49697	0.0160196	0.0518793	13.5078	0.29261	0.2236	75.1	9.32002	0.423398	8.75774	194854
0.739914	0.321323	1.07276	1.10501	1.16343	0.48083	-0.235918	0.0295668	0.0660762	13.6252	0.388553	0.2647	74.3	6.86239	0	7.7831	16239
1.04965	0.335553	1.5543	1.62811	1.64476	1.38124	0.617893	0.0148082	0.075589	13.428	0.204314	0.5477	75.1	9.32002	0.423398	8.75774	194854
1.04965	0.335553	1.5543	1.62811	1.64476	1.38124	1.80824	0.0158236	0.00388203	13.6104	0.572718	0.389	75.1	9.32002	0.423398	8.75774	194854
1.14853	0.27899	1.35209	1.15695	1.43832	1.25948	0.0729813	0.637859	-0.00316328	13.5449	0.338446	0.3579	63.3	9.01496	0.328077	6.27382	25951.5
1.57698	0.9842	1.83758	1.79839	1.93616	2.13893	0.0395251	0.0999597	0.103224	14.8062	0.612141	0.2808	74.9	8.81192	0.369724	5.02651	5410.19
-0.169366	1.61534	2.2201	2.11501	1.82284	2.13358	0.1821	0.01894	0.0706423	18.5737	0.839813	0.2938	88.6	8.40842	0.089346	6.90204	3418.63
1.05359	0.306728	0.502127	0.704022	0.324625	0.1886	-0.277408	0.0845176	-0.00765609	14.0337	0.379893	0.1472	62.5	9.00389	0.567761	6.161	19618
1.38402	0.89009	1.53551	1.93023	1.68184	1.79505	-0.077338	0.0205905	0.0418018	12.9814	0.348269	0.1432	81	9.10701	0.372274	7.13569	13301.4
1.05359	0.306728	0.502127	0.704022	0.324625	0.1886	0.0890333	0.231813	0.0326152	13.1489	0.535317	0.2155	62.5	9.00389	0.567761	6.161	19618
1.05359	0.306728	0.502127	0.704022	0.324625	0.1886	0.0419691	0.00345053	0.0162451	12.2414	0.417697	0.4475	62.5	9.00389	0.567761	6.161	19618
1.14853	0.27899	1.35209	1.15695	1.43832	1.25948	-0.0215396	0.0120396	0.102562	17.0585	0.592813	0.1168	63.3	9.01496	0.328077	6.27382	25951.5
0.129882	-0.497849	0.0408512	-0.106315	-0.346482	-0.252709	0.00626519	0.0570081	0.0715391	14.6282	0.694418	0.3375	61.9	8.56042	0.529513	6.37281	10156.2
1.3323	0.331547	1.41413	1.71448	1.67947	1.84334	0.371294	0.00973954	0.04501	12.4269	0.232952	0.2616	76.4	9.00594	0.372274	6.59865	26662.3
1.04965	0.335553	1.5543	1.62811	1.64476	1.38124	-0.0331336	0.0602755	0.100345	12.5329	0.254771	0.1997	75.1	9.32002	0.423398	8.75774	194854
1.38402	0.89009	1.53551	1.93023	1.68184	1.79505	-0.48436	0.152847	0.00107799	15.0798	0.53097	0.2926	81	9.10701	0.372274	7.13569	13301.4
0.998773	0.417022	0.843516	1.33513	1.01174	1.03929	-0.172899	0.0234917	0.0776312	14.0416	0.267914	0.504	76.5	9.85639	0.713101	5.74588	2770.45
1.04965	0.335553	1.5543	1.62811	1.64476	1.38124	0.128433	0.00489124	0.0326152	13.1489	0.535317	0.2155	75.1	9.32002	0.423398	8.75774	194854
1.04965	0.335553	1.5543	1.62811	1.64476	1.38124	-0.224265	0.0954348	0.086706	14.0029	0.265224	0.18	75.1	9.32002	0.423398	8.75774	194854
-0.169366	1.61534	2.2201	2.11501	1.82284	2.13358	0.197925	0.0234374	0.0908468	13.0025	0.441878	0.1976	88.6	8.40842	0.089346	6.90204	3418.63
1.16998	1.24914	1.00437	1.28226	1.14362	0.739653	0.27409	0.10001	0.089583	12.6711	0.386833	0.358	67.7	9.0381	0.548212	0.845868	127.479
1.04965	0.335553	1.5543	1.62811	1.64476	1.38124	-0.00880602	0.0135792	-0.094563	13.0027	0.514787	0.4168	75.1	9.32002	0.423398	8.75774	194854
1.04965	0.335553	1.5543	1.62811	1.64476	1.38124	-0.337906	0.122323	0.0567535	13.5825	0.230729	0.4454	75.1	9.32002	0.423398	8.75774	194854
1.04965	0.335553	1.5543	1.62811	1.64476	1.38124	0.939847	0.0057299	0.137535	13.2797	0.438533	0.2072	75.1	9.32002	0.423398	8.75774	194854
1.38402	0.89009	1.53551	1.93023	1.68184	1.79505	-0.13819	0.0348438	0.0629903	13.5923	0.494547	0.2425	81	9.10701	0.372274	7.13569	13301.4
1.14853	0.27899	1.35209	1.15695	1.43832	1.25948	-0.0888983	0.0972717	0.0341797	11.6956	0.331773	0.3209	63.3	9.01496	0.328077	6.27382	25951.5
1.38916	0.587577	1.71929	1.78314	1.60834	1.84109	1.49421	0.0250629	0.02578	13.3034	0.417886	0.2019	73.8	8.90427	0.238833	7.4987	36658
0.511416	0.691869	0.571306	0.424106	0.334248	0.186701	-0.0967251	0.0346226	-0.00801623	13.7618	0.391448	0.2669	59.4	8.9423	0.496365	2.59749	553.196
1.02682	0.282796	1.03385	0.942841	1.00847	0.491768	1.41185	0.31563	0.142857	13.7443	0.412418	0.4078	63.6	9.13046	0.713101	5.74716	13125.5
-1.09161	-0.64055	-0.0756261	-0.475342	-0.793573	-0.892391	-0.11612	0.00616631	0.0622233	13.8414	0.223136	0.174	57.1	8.66476	0.317878	6.76803	15742
1.38402	0.89009	1.53551	1.93023	1.68184	1.79505	-0.13819	0.0663517	0.0629903	13.5923	0.494547	0.2425	81	9.10701	0.372274	7.13569	13301.4
0.739914	0.321323	1.07276	1.10501	1.16343	0.48083	-0.0882819	0.0111603	-0.107987	14.3234	0.634299	0.2616	74.3	6.86239	0	7.7831	16239
1.38916	0.587577	1.71929	1.78314	1.60834	1.84109	-0.253298	0.0434381	0.0180861	12.922	0.392881	0.2143	73.8	8.90427	0.238833	7.4987	36658
0.452669	-0.419837	-0.291004	-0.11442	-0.284365	-0.532073	-0.360697	0.00671684	-0.00440762	16.7436	0.726651	0.4234	52.9	9.73791	0.381624	6.61754	20628.3
1.48033	1.10182	1.85416	1.88653	1.8012	1.92426	-0.0492148	0.0666514	-0.0174633	14.147	0.594365	0.5143	78.5	9.25521	0.359015	6.59222	16498.8
-1.09161	-0.64055	-0.0756261	-0.475342	-0.793573	-0.892391	-0.150019	0.00671691	0.0704757	12.1809	0.46527	0.219	57.1	8.66476	0.317878	6.76803	15742
0.696376	-0.887831	1.38569	1.27169	1.02137	0.826712	0.153751	0.00827685	0.0785089	13.103	0.191361	0.2011	69.7	8.87445	0.208439	4.8768	3532.53
0.696376	-0.887831	1.38569	1.27169	1.02137	0.826712	0.153751	0.0104776	0.0785089	13.103	0.191361	0.2011	69.7	8.87445	0.208439	4.8768	3532.53
1.10928	0.402303	1.47679	1.49708	1.618	1.37353	0.4542	0.0308503	0.101847	13.2492	0.485358	0.129	75.4	9.32002	0.423398	8.66318	187072
1.04965	0.335553	1.5543	1.62811	1.64476	1.38124	0.203232	0.0423124	-0.054225	13.0189	0.613115	0.3848	75.1	9.32002	0.423398	8.75774	194854
-0.169366	1.61534	2.2201	2.11501	1.82284	2.13358	0.115508	0.0526277	0.0877855	12.4392	0.359387	0.5247	88.6	8.40842	0.089346	6.90204	3418.63
-1.05938	-0.103043	-0.925254	-0.786681	-0.68243	-0.816114	-0.237764	0.140652	-0.0846503	13.1623	0.527927	0.2217	58.6	9.34421	0	3.28915	149.295
1.3323	0.331547	1.41413	1.71448	1.67947	1.84334	-0.0526144	0.155151	0.0680535	13.6708	0.348399	0.2749	76.4	9.00594	0.372274	6.59865	26662.3
1.04965	0.335553	1.5543	1.62811	1.64476	1.38124	0.213703	0.0170685	0.14655	12.7142	0.250737	0.3534	75.1	9.32002	0.423398	8.75774	194854
0.739914	0.321323	1.07276	1.10501	1.16343	0.48083	-0.410537	0.15088	0.0622233	13.8414	0.223136	0.174	74.3	6.86239	0	7.7831	16239
1.3323	0.331547	1.41413	1.71448	1.67947	1.84334	0.263716	0.0710268	-0.00690948	12.6852	0.495562	0.3552	76.4	9.00594	0.372274	6.59865	26662.3
1.38498	0.428071	1.18169	1.24425	1.34343	1.49712	0.0321946	0.0127582	0.0570378	12.5535	0.192447	0.3069	67.8	8.98354	0.436113	5.54322	5037.89
1.04965	0.335553	1.5543	1.62811	1.64476	1.38124	-0.0813826	0.0409912	0.101633	12.5596	0.491159	0.1711	75.1	9.32002	0.423398	8.75774	194854
1.57698	0.9842	1.83758	1.79839	1.93616	2.13893	0.207724	0.0133661	0.041636	15.6396	0.520075	0.3754	74.9	8.81192	0.369724	5.02651	5410.19
1.38402	0.89009	1.53551	1.93023	1.68184	1.79505	-0.0880307	0.127456	0.0824224	16.7853	0.603456	0.5159	81	9.10701	0.372274	7.13569	13301.4
1.05359	0.306728	0.502127	0.704022	0.324625	0.1886	-0.212029	0.105599	0.012494	12.023	0.404759	0.278	62.5	9.00389	0.567761	6.161	19618
1.04965	0.335553	1.5543	1.62811	1.64476	1.38124	-0.304992	0.746004	0.00524217	12.6201	0.396023	0.2619	75.1	9.32002	0.423398	8.75774	194854
1.04965	0.335553	1.5543	1.62811	1.64476	1.38124	0.396753	0.0831284	0.0629903	13.5923	0.494547	0.2425	75.1	9.32002	0.423398	8.75774	194854
1.02682	0.282796	1.03385	0.942841	1.00847	0.491768	0.347544	0.0317986	0.075589	13.428	0.204314	0.5477	63.6	9.13046	0.713101	5.74716	13125.5
-0.400364	0.116352	0.827864	0.683502	0.414224	0.0257437	-0.0413454	0.038983	0.0762424	12.1965	0.179011	0.3428	73.8	8.37909	0.240312	6.51841	3189.58
1.48033	1.10182	1.85416	1.88653	1.8012	1.92426	0.103284	0.0292878	-0.0383118	12.8794	0.669972	0.2126	78.5	9.25521	0.359015	6.59222	16498.8
1.04965	0.335553	1.5543	1.62811	1.64476	1.38124	0.032504	0.0534098	0.107775	11.1378	0.100664	0.2032	75.1	9.32002	0.423398	8.75774	194854
1.04965	0.335553	1.5543	1.62811	1.64476	1.38124	-0.302347	0.00741755	0.132891	14.7927	0.438572	0.2391	75.1	9.32002	0.423398	8.75774	194854
1.10928	0.402303	1.47679	1.49708	1.618	1.37353	-0.0871052	0.167553	0.00167597	13.619	0.45607	0.3145	75.4	9.32002	0.423398	8.66318	187072
1.29464	0.360454	1.60162	1.76071	1.69151	1.89898	-0.202479	0.43136	0.0405809	13.195	0.455276	0.3107	76.4	9.00594	0.372274	6.60408	26942.8
1.29464	0.360454	1.60162	1.76071	1.69151	1.89898	-0.0878131	0.142693	-0.0593224	13.431	0.301581	0.5166	76.4	9.00594	0.372274	6.60408	26942.8
1.29464	0.360454	1.60162	1.76071	1.69151	1.89898	0.212956	0.151002	0.111367	11.5187	0.150133	0.2483	76.4	9.00594	0.372274	6.60408	26942.8
1.53179	1.30629	2.00859	1.9119	1.94754	1.98836	-0.117345	0.0330851	-0.117906	12.7838	0.433732	0.4167	81	8.99767	0.262037	5.97762	6713.09
1.03399	0.369415	0.53477	0.710592	0.32916	0.0844068	0.374701	0.016829	-0.0177507	13.1028	0.270369	0.3946	61.2	9.00389	0.567761	6.04926	18758
0.99514	0.413111	1.01075	1.37306	1.12927	1.14005	0.142709	0.188922	0.15852	13.9294	0.482906	0.3581	77.7	9.85639	0.713101	5.66157	2504.4
1.10928	0.402303	1.47679	1.49708	1.618	1.37353	-0.120499	0.180877	0.109833	12.4921	0.404985	0.3805	75.4	9.32002	0.423398	8.66318	187072
-0.150454	1.49576	2.20624	2.18061	1.82524	2.0881	-0.005846	0.00447654	0.0937894	16.8276	0.721002	0.4918	87.8	8.40842	0.089346	6.72419	3186.52
0.640721	0.163469	1.06404	1.11433	1.16084	0.456913	0.0415816	0.0086161	0.107819	11.8445	0.506495	0.2703	71.7	6.86239	0	7.65629	15001.1
1.13557	-0.0953591	1.40525	1.07032	1.41308	1.40014	-0.124683	0.00495735	0.0508989	14.2169	0.645846	0.3822	62.3	9.01496	0.328077	6.15124	24712.9
1.54028	0.912268	1.83354	1.97617	1.89441	1.91311	0.0268156	0.00192993	-0.0349545	13.4051	0.435522	0.3927	74.6	8.96586	0.517614	6.71526	7835.28
1.35101	1.04796	1.56851	1.89697	1.75552	1.81612	0.0981759	0.0125094	0.0235267	15.9287	0.554831	0.2782	80.3	9.10701	0.372274	6.94765	12088.5
1.36378	0.681363	1.73457	1.81702	1.62202	1.84342	-0.589333	0.379714	0.00927602	12.7216	0.639237	0.3104	74.4	8.90427	0.238833	7.39388	34667.9
1.36378	0.681363	1.73457	1.81702	1.62202	1.84342	-0.10127	0.00606307	-0.117906	12.7838	0.433732	0.4167	74.4	8.90427	0.238833	7.39388	34667.9
0.440187	-0.95384	0.0751832	-0.306505	-0.0288772	-0.282258	1.12274	0.188563	0.0482099	15.2918	0.423084	0.3862	56.2	8.2388	0	6.54564	22948
1.44794	1.25606	1.78146	1.73882	1.84111	1.9899	-0.377963	0.0247145	0.0370351	14.1879	0.387147	0.3188	78	9.25521	0.359015	6.4677	15282.4
1.36378	0.681363	1.73457	1.81702	1.62202	1.84342	-0.109816	0.0682899	0.0904243	12.3676	0.18392	0.3702	74.4	8.90427	0.238833	7.39388	34667.9
1.13557	-0.0953591	1.40525	1.07032	1.41308	1.40014	-0.225083	0.844226	-0.0154891	12.37	0.345715	0.3728	62.3	9.01496	0.328077	6.15124	24712.9
1.50021	1.41948	1.69235	1.72208	1.76036	2.09685	1.09482	0.140065	0.0503104	16.6127	0.728267	0.2422	73.9	8.98274	0.436113	2.70136	606.915
1.44794	1.25606	1.78146	1.73882	1.84111	1.9899	-0.0189947	239.837	-0.0305443	12.9259	0.459059	0.2026	78	9.25521	0.359015	6.4677	15282.4
0.987905	0.982944	1.82204	1.42812	1.42099	1.52496	0.022492	0.00973919	0.0160742	12.533	0.398235	0.2156	73.1	7.64879	0.567761	7.90286	49225.4
1.36378	0.681363	1.73457	1.81702	1.62202	1.84342	1.39292	0.209574	0.156477	16.6523	0.595683	0.3475	74.4	8.90427	0.238833	7.39388	34667.9
1.04105	0.413188	1.11584	1.0086	0.978825	0.515631	0.141607	59.0926	0.0781807	11.4322	0.12303	0.362	68.5	9.13046	0.713101	5.6204	12320.8
0.450566	-0.377205	-0.173778	-0.207316	-0.157223	-0.38144	1.03286	0.36248	0.0330678	15.9919	0.610458	0.3156	56.5	9.73791	0.381624	6.37161	17957
1.03399	0.369415	0.53477	0.710592	0.32916	0.0844068	-0.134346	0.0376668	0.00429518	11.8372	0.184008	0.6032	61.2	9.00389	0.567761	6.04926	18758
1.10928	0.402303	1.47679	1.49708	1.618	1.37353	-0.767724	0.123975	0.0222264	13.6371	0.415478	0.4433	75.4	9.32002	0.423398	8.66318	187072
0.84349	0.507242	0.706566	0.951996	0.636218	0.739105	-0.0819032	0.0507896	0.106288	12.3463	0.401952	0.2088	69.3	8.84619	0.270281	5.16307	4720.37
1.10928	0.402303	1.47679	1.49708	1.618	1.37353	-0.10749	0.0114836	-0.0382506	17.508	0.786623	0.23945	75.4	9.32002	0.423398	8.66318	187072
-0.150454	1.49576	2.20624	2.18061	1.82524	2.0881	-0.198782	0.0958873	0.0162369	13.1282	0.306406	0.5654	87.8	8.40842	0.089346	6.72419	3186.52
1.50021	1.41948	1.69235	1.72208	1.76036	2.09685	-0.840298	0.0650047	0.000631302	14.2196	0.354179	0.39	73.9	8.98274	0.436113	2.70136	606.915
0.631014	0.161014	1.01239	1.11339	0.932385	0.373622	-0.4127	0.114093	0.0540813	12.5386	0.166312	0.5079	71.5	6.86239	0	7.72921	14657.7
0.987905	0.982944	1.82204	1.42812	1.42099	1.52496	2.03561	0.0257269	0.156477	16.6523	0.595683	0.3475	73.1	7.64879	0.567761	7.90286	49225.4
-0.150454	1.49576	2.20624	2.18061	1.82524	2.0881	-0.517609	0.0307443	0.0383699	15.4252	0.598916	0.5535	87.8	8.40842	0.089346	6.72419	3186.52
-0.418371	0.136825	0.865775	0.711795	0.499149	0.096051	0.165366	0.0163675	-0.0188009	11.658	0.28933	0.2243	71.5	8.37909	0.240312	6.36492	3012.55
0.640721	0.163469	1.06404	1.11433	1.16084	0.456913	-0.544976	0.00727376	0.038239	14.5013	0.503823	0.2076	71.7	6.86239	0	7.65629	15001.1
1.29464	0.360454	1.60162	1.76071	1.69151	1.89898	-0.314784	0.00635769	0.0937894	16.8276	0.721002	0.4918	76.4	9.00594	0.372274	6.60408	26942.8
1.37696	0.441367	1.32621	1.34068	1.39096	1.63871	-0.0991731	0.0165454	0.0776208	12.1951	0.130016	0.6287	68.4	8.98354	0.436113	5.43721	4759.01
1.10928	0.402303	1.47679	1.49708	1.618	1.37353	0.0558907	0.589062	0.00495686	14.2302	0.818564	0.2326	75.4	9.32002	0.423398	8.66318	187072
1.36378	0.681363	1.73457	1.81702	1.62202	1.84342	-0.125088	0.0724546	0.085938	12.5759	0.299793	0.8185	74.4	8.90427	0.238833	7.39388	34667.9
1.10928	0.402303	1.47679	1.49708	1.618	1.37353	-0.170339	0.154769	0.0566315	13.3544	0.495558	0.184	75.4	9.32002	0.423398	8.66318	187072
1.10928	0.402303	1.47679	1.49708	1.618	1.37353	-0.0316853	0.0214171	0.0694685	14.0596	0.635792	0.4841	75.4	9.32002	0.423398	8.66318	187072
1.10928	0.402303	1.47679	1.49708	1.618	1.37353	0.00457716	0.119435	0.0305593	12.8592	0.248809	0.3519	75.4	9.32002	0.423398	8.66318	187072
1.10982	0.678062	1.46352	1.25615	1.59611	1.39693	0.115502	0.0731051	0.057373	12.8802	0.436793	0.1116	76.2	9.32002	0.423398	8.69629	182193
1.10982	0.678062	1.46352	1.25615	1.59611	1.39693	-0.701748	0.129904	0.00746652	12.1322	0.3786	0.2779	76.2	9.32002	0.423398	8.69629	182193
1.20281	1.06394	0.850428	1.16886	1.13559	0.900374	0.0780668	0.189593	-0.0679807	13.6376	0.598033	0.2185	66.5	#VALUE!	NA	0.955511	106.824
1.5585	1.33936	1.99805	1.74109	1.94517	2.13647	-0.469969	0.015442	0.0173739	14.4941	0.471831	0.1229	80.5	8.99767	0.262037	5.79667	6798.32
1.35559	0.88498	1.56453	1.78868	1.82521	1.88211	-0.582093	0.00751944	0.100507	11.9348	0.195914	0.2453	81.4	9.10701	0.372274	6.97737	13516.9
1.04483	0.251491	1.17404	0.807637	0.901592	0.5839	-0.368501	0.332399	0.0694947	11.6755	0.32636	0.4302	67.6	9.13046	0.713101	5.59471	11951.2
0.631014	0.161014	1.01239	1.11339	0.932385	0.373622	-0.385711	0.014432	0.12717	14.7231	0.614116	0.2175	71.5	6.86239	0	7.72921	14657.7
1.20664	0.106706	1.4368	1.12969	1.41331	1.30567	0.00569429	0.00261786	0.110501	13.8494	0.250155	0.504	62.5	9.01496	0.328077	6.22456	24382.1
1.03477	0.37592	0.447953	0.728811	0.275051	0.0162641	-0.392288	0.0414752	0.0611641	14.1566	0.646517	0.3807	61.7	9.00389	0.567761	6.05866	18359
1.422	0.699824	1.73683	1.72308	1.795	1.83789	-0.239166	0.0239869	0.0339823	13.0606	0.25426	0.42	73.8	8.90427	0.238833	7.35423	33605.5
0.988055	1.06513	1.78452	1.21774	1.51872	1.56918	-0.267048	0.0694854	-0.0178916	14.3553	0.508954	0.1724	73.3	7.64879	0.567761	7.90049	43894.8
1.38353	1.14308	1.47913	1.40327	1.85525	1.51928	-0.075572	0.219998	-0.0749192	12.0828	0.608585	0.4987	71.2	8.91838	0.238833	4.51196	3818.18
1.04483	0.251491	1.17404	0.807637	0.901592	0.5839	-0.589218	0.04135	0.0301347	12.7072	0.36619	0.3277	67.6	9.13046	0.713101	5.59471	11951.2
1.35559	0.88498	1.56453	1.78868	1.82521	1.88211	-0.44855	0.0870375	0.00546175	13.1851	0.311223	0.3306	81.4	9.10701	0.372274	6.97737	13516.9
-0.391477	0.258958	0.948956	0.752673	0.501924	0.235073	0.118333	0.36337	0.0355351	13.3866	0.425611	0.3109	70.8	8.37909	0.240312	6.38266	3013.55
1.68791	1.16172	1.8645	1.60687	2.01115	2.2428	-0.553612	0.0130805	-0.0796403	12.8931	0.769542	0.4191	71.8	8.85809	0.345076	4.66721	3858.02
1.5585	1.33936	1.99805	1.74109	1.94517	2.13647	0.1997	0.132782	0.093684	11.3958	0.279428	0.495	80.5	8.99767	0.262037	5.79667	6798.32
1.29784	0.517748	1.74374	1.84566	1.81306	1.87637	-0.3417	0.027598	-0.0046739	14.2255	0.421553	0.4374	75.8	9.00594	0.372274	6.81377	29285.9
1.422	0.699824	1.73683	1.72308	1.795	1.83789	-0.264283	0.0874157	0.0161715	12.6593	0.348355	0.1921	73.8	8.90427	0.238833	7.35423	33605.5
1.03477	0.37592	0.447953	0.728811	0.275051	0.0162641	-0.332745	0.0908584	0.108273	12.2412	0.167006	0.187	61.7	9.00389	0.567761	6.05866	18359
1.38353	1.14308	1.47913	1.40327	1.85525	1.51928	-0.434568	0.0326379	0.030347	12.2329	0.137526	0.2411	71.2	8.91838	0.238833	4.51196	3818.18
-0.0753589	-0.798699	0.209571	0.357726	-0.447092	-0.765936	-0.185151	0.00636324	0.0528327	14.5537	0.415614	0.3935	66.4	9.43085	0.713101	6.61834	11705.6
1.35559	0.88498	1.56453	1.78868	1.82521	1.88211	-0.069727	0.0428991	0.0446462	14.619	0.711993	0.2735	81.4	9.10701	0.372274	6.97737	13516.9
1.20664	0.106706	1.4368	1.12969	1.41331	1.30567	-0.18652	0.00905154	0.0578395	12.6525	0.390272	0.7053	62.5	9.01496	0.328077	6.22456	24382.1
1.35559	0.88498	1.56453	1.78868	1.82521	1.88211	2.92081	0.171389	0.144791	12.4402	0.254937	0.2379	81.4	9.10701	0.372274	6.97737	13516.9
1.10982	0.678062	1.46352	1.25615	1.59611	1.39693	-0.23319	0.0242618	0.145078	12.1131	0.305238	0.3317	76.2	9.32002	0.423398	8.69629	182193
0.631014	0.161014	1.01239	1.11339	0.932385	0.373622	-0.424274	0.00745301	0.0540813	12.5386	0.166312	0.5079	71.5	6.86239	0	7.72921	14657.7
1.10982	0.678062	1.46352	1.25615	1.59611	1.39693	-0.209497	0.00730578	0.0351016	12.6285	0.663532	0.1378	76.2	9.32002	0.423398	8.69629	182193
1.46713	1.2747	1.76208	1.71766	1.84206	1.88658	0.0364015	0.00900649	-0.0178916	14.3553	0.508954	0.1724	79.1	9.25521	0.359015	6.50817	15561.3
0.74492	-1.09491	1.38778	1.2726	1.16228	0.943007	-0.199765	0.0620662	0.0401161	13.9286	0.412153	0.4868	70.5	8.87445	0.208439	4.73786	2998.13
-0.0753589	-0.798699	0.209571	0.357726	-0.447092	-0.765936	0.363003	0.0230169	0.0412551	12.0328	0.354735	0.3539	66.4	9.43085	0.713101	6.61834	11705.6
0.631014	0.161014	1.01239	1.11339	0.932385	0.373622	-0.400961	0.0113265	0.12717	14.7231	0.614116	0.2175	71.5	6.86239	0	7.72921	14657.7
-0.161822	1.31175	2.23642	2.26054	1.81348	2.09272	0.255514	0.044922	0.0278677	15.0999	0.67335	0.5432	89.4	8.40842	0.089346	6.80039	3080.04
1.03477	0.37592	0.447953	0.728811	0.275051	0.0162641	0.844	0.134916	0.0155818	12.5375	0.513812	0.3975	61.7	9.00389	0.567761	6.05866	18359
1.29784	0.517748	1.74374	1.84566	1.81306	1.87637	0.0374681	0.00965243	0.0634737	12.108	0.126684	0.6287	75.8	9.00594	0.372274	6.81377	29285.9
0.631014	0.161014	1.01239	1.11339	0.932385	0.373622	-0.101827	0.128247	0.115359	11.9892	0.337955	0.2784	71.5	6.86239	0	7.72921	14657.7
1.10982	0.678062	1.46352	1.25615	1.59611	1.39693	-0.263303	0.226258	0.0429672	12.2406	0.380112	0.3912	76.2	9.32002	0.423398	8.69629	182193
1.03477	0.37592	0.447953	0.728811	0.275051	0.0162641	-0.347087	0.00393591	-0.0355782	16.0533	0.566712	0.1808	61.7	9.00389	0.567761	6.05866	18359
0.650173	-0.212993	0.291809	0.279379	0.0882275	0.0251445	-0.276775	0.00346062	0.0129557	14.0168	0.803465	0.3904	62.6	9.36517	0	5.44285	3176.21
1.56531	0.947106	1.8159	1.81507	2.03779	2.24113	-0.0816317	0.161459	-0.0370583	12.4288	0.3384	0.3305	72.7	8.81192	0.369724	4.90897	5051.04
1.41236	1.1755	1.76052	1.84502	1.89068	1.83643	-1.36605	0.0544923	-0.00365207	12.3535	0.615072	0.4245	80.2	9.25521	0.359015	6.5582	18035.3
1.35559	0.88498	1.56453	1.78868	1.82521	1.88211	-0.425778	0.0301565	0.0280346	13.5352	0.339487	0.4286	81.4	9.10701	0.372274	6.97737	13516.9
1.29784	0.517748	1.74374	1.84566	1.81306	1.87637	0.0948368	0.0968715	0.0312334	12.5532	0.342862	0.1968	75.8	9.00594	0.372274	6.81377	29285.9
1.10982	0.678062	1.46352	1.25615	1.59611	1.39693	0.238787	0.285344	-0.00723702	12.8604	0.568148	0.3485	76.2	9.32002	0.423398	8.69629	182193
1.03477	0.37592	0.447953	0.728811	0.275051	0.0162641	0.0887365	0.0391338	0.0472321	12.4248	0.561926	0.3565	61.7	9.00389	0.567761	6.05866	18359
0.680226	0.108569	1.16475	1.11069	0.993528	0.547561	-0.730586	0.00245584	-0.0203618	14.7902	0.811541	0.8941	71.2	6.86239	0	7.76387	14843.2
1.29784	0.517748	1.74374	1.84566	1.81306	1.87637	-0.294192	0.0178527	0.0641127	13.1762	0.115754	0.5477	75.8	9.00594	0.372274	6.81377	29285.9
1.18427	1.1255	1.02836	1.08309	1.19364	0.851744	0.473363	0.0319044	0.0568467	15.3704	0.697337	0.4284	66.4	9.0381	0.548212	0.832909	113.023
1.18427	1.1255	1.02836	1.08309	1.19364	0.851744	0.473363	0.0195987	0.0568467	15.3704	0.697337	0.4284	66.4	9.0381	0.548212	0.832909	113.023
1.03477	0.37592	0.447953	0.728811	0.275051	0.0162641	0.587146	0.111729	-0.0155836	13.2023	0.674284	0.3103	61.7	9.00389	0.567761	6.05866	18359
-1.12261	0.0619423	-0.699455	-0.525049	-0.978472	-1.11799	-0.295338	0.00776682	0.108027	14.7511	0.569283	0.3985	57.5	8.11704	0.538013	3.79144	180.5
-0.161822	1.31175	2.23642	2.26054	1.81348	2.09272	0.12813	0.0100498	-0.0462374	14.537	0.88201	0.5006	89.4	8.40842	0.089346	6.80039	3080.04
-0.161822	1.31175	2.23642	2.26054	1.81348	2.09272	-0.599134	0.0162649	0.0174365	12.86	0.472703	0.1174	89.4	8.40842	0.089346	6.80039	3080.04
1.422	0.699824	1.73683	1.72308	1.795	1.83789	-1.4351	0.117422	0.145985	13.524	0.491278	0.4905	73.8	8.90427	0.238833	7.35423	33605.5
-0.161822	1.31175	2.23642	2.26054	1.81348	2.09272	-0.510914	0.100263	0.0487375	12.8467	0.401911	0.2049	89.4	8.40842	0.089346	6.80039	3080.04
1.03477	0.37592	0.447953	0.728811	0.275051	0.0162641	-0.389983	0.0163807	0.064416	11.9818	0.447383	0.3223	61.7	9.00389	0.567761	6.05866	18359
1.07122	0.58242	1.46759	1.28142	1.61047	1.37607	-0.0684719	0.142655	0.102862	11.9633	0.0941098	0.35	75.5	9.32002	0.423398	8.68386	175217
1.43633	0.925186	1.73139	1.70304	1.85683	1.83838	-0.237883	0.0849937	0.11783	13.347	0.605386	0.604	73.4	8.90427	0.238833	7.49704	38839.2
1.36172	1.03219	1.60711	1.86371	1.9231	1.85345	0.595996	0.00763327	0.00698622	17.9593	0.790293	0.6383	82	9.10701	0.372274	7.15594	14674.8
0.999263	0.458165	0.374144	0.641883	0.377391	-0.0296416	-0.681788	0.0153057	0.065647	13.7947	0.577223	0.3807	60.9	9.00389	0.567761	6.15507	21591.3
1.41236	1.1755	1.76052	1.84502	1.89068	1.83643	-0.234067	0.00672668	0.084096	15.8325	0.552034	0.2743	80.2	9.25521	0.359015	6.5582	18035.3
1.07122	0.58242	1.46759	1.28142	1.61047	1.37607	-0.889985	0.083689	0.0130344	14.1839	0.667095	0.267	75.5	9.32002	0.423398	8.68386	175217
1.10745	0.806274	0.988591	0.749973	1.13753	0.947626	-0.637938	0.0159202	0.0249104	17.3783	0.795066	0.1557	63.5	9.17737	0.381624	3.47507	2295.96
1.07122	0.58242	1.46759	1.28142	1.61047	1.37607	-0.861743	0.0235521	0.0919206	13.8085	0.158885	0.3694	75.5	9.32002	0.423398	8.68386	175217
1.03609	0.968597	1.81249	1.14282	1.60154	1.69459	0.142358	0.0956449	0.0832446	12.0997	0.205425	0.2444	72.4	7.64879	0.567761	8.031	48504.1
1.07122	0.58242	1.46759	1.28142	1.61047	1.37607	-0.649986	0.0694326	0.13303	12.938	0.392776	0.3225	75.5	9.32002	0.423398	8.68386	175217
-1.28668	-2.16792	-1.56138	-1.36263	-1.45105	-1.301	-0.335979	0.00712987	0.084096	15.8325	0.552034	0.2743	40.6	9.3303	0	3.73297	141.963
1.03609	0.968597	1.81249	1.14282	1.60154	1.69459	-0.331096	0.000880298	0.0249104	17.3783	0.795066	0.1557	72.4	7.64879	0.567761	8.031	48504.1
1.36172	1.03219	1.60711	1.86371	1.9231	1.85345	-0.27452	0.222458	0.00475408	12.486	0.176666	0.355	82	9.10701	0.372274	7.15594	14674.8
1.07122	0.58242	1.46759	1.28142	1.61047	1.37607	-0.31118	0.01221	-0.010345	12.9463	0.579113	0.3196	75.5	9.32002	0.423398	8.68386	175217
0.680226	0.108569	1.16475	1.11069	0.993528	0.547561	-0.601217	0.153509	0.0406939	13.1271	0.327107	0.2992	71.2	6.86239	0	7.76387	14843.2
1.43633	0.925186	1.73139	1.70304	1.85683	1.83838	-0.738493	0.0569603	0.0371825	12.5182	0.401237	0.1921	73.4	8.90427	0.238833	7.49704	38839.2
1.52438	1.46793	1.93206	1.95035	2.00878	2.25329	-1.09081	0.0265539	-0.0718156	13.3966	0.114377	0.1809	81.2	9.30937	0.372274	5.04213	2009.22
0.680226	0.108569	1.16475	1.11069	0.993528	0.547561	-0.554989	0.122914	0.0122523	12.5771	0.221686	0.5079	71.2	6.86239	0	7.76387	14843.2
0.417426	-0.258553	-0.0928867	0.0734235	-0.0801801	-0.08471	-0.660017	0.000255958	0.0189291	21.2387	0.925206	0.5726	56.9	9.73791	0.381624	6.65878	24559.9
1.39132	1.2707	1.57259	1.48773	1.95246	1.47473	0.576091	0.0131502	0.122104	12.6637	0.36839	0.4334	72.4	8.91838	0.238833	4.63181	4419.96
0.727579	-1.03974	1.21081	1.21622	1.10766	0.86571	-0.460365	0.0050702	0.0710106	13.5956	0.262688	0.22522	68.4	8.87445	0.208439	4.68951	3095.58
0.727579	-1.03974	1.21081	1.21622	1.10766	0.86571	-0.460365	0.00304212	0.0710106	13.5956	0.262688	0.22522	68.4	8.87445	0.208439	4.68951	3095.58
-0.0986594	1.18627	2.18262	2.23346	1.82477	2.07137	-0.824119	0.00787798	0.060301	12.4744	0.344834	0.2274	89.4	8.40842	0.089346	6.86537	3148.51
-0.0986594	1.18627	2.18262	2.23346	1.82477	2.07137	-0.697087	0.579199	0.0847388	12.3611	0.443928	0.379	89.4	8.40842	0.089346	6.86537	3148.51
1.07122	0.58242	1.46759	1.28142	1.61047	1.37607	-0.759205	0.179663	0.0336055	14.1207	0.582392	0.1481	75.5	9.32002	0.423398	8.68386	175217
1.43633	0.925186	1.73139	1.70304	1.85683	1.83838	-0.401796	0.00764338	0.0106436	13.208	0.408449	0.2742	73.4	8.90427	0.238833	7.49704	38839.2
0.999263	0.458165	0.374144	0.641883	0.377391	-0.0296416	-1.12114	0.09478	0.00785256	11.8136	0.482261	0.5083	60.9	9.00389	0.567761	6.15507	21591.3
-1.10775	0.0231748	-0.68896	-0.423163	-0.95521	-1.13776	-0.985274	0.00577996	0.147365	14.7732	0.5758	0.3988	57.4	8.11704	0.538013	3.62627	167.026
1.07122	0.58242	1.46759	1.28142	1.61047	1.37607	-1.11373	0.0464011	0.0334123	11.998	0.340537	0.1998	75.5	9.32002	0.423398	8.68386	175217
1.27579	0.415348	1.62673	1.82579	1.88957	1.73848	-0.175731	0.00145519	0.0348296	19.2301	0.872102	0.6837	74.9	9.00594	0.372274	6.81102	30638
1.55949	1.40265	2.11226	1.80656	1.99493	2.15152	0.551556	0.0920443	0.0375321	11.1392	0.485138	0.2466	81.6	8.99767	0.262037	5.43895	7091.83
1.27579	0.415348	1.62673	1.82579	1.88957	1.73848	0.282733	0.00952673	0.0168044	11.1149	0.0499204	0.3258	74.9	9.00594	0.372274	6.81102	30638
1.07122	0.58242	1.46759	1.28142	1.61047	1.37607	-0.374932	0.0317131	0.0976701	14.3381	0.365587	0.721	75.5	9.32002	0.423398	8.68386	175217
0.999263	0.458165	0.374144	0.641883	0.377391	-0.0296416	1.16493	0.0233962	0.0307273	16.4796	0.683561	0.5693	60.9	9.00389	0.567761	6.15507	21591.3
1.07122	0.58242	1.46759	1.28142	1.61047	1.37607	-0.564644	0.358852	0.0321599	11.8187	0.324628	0.277	75.5	9.32002	0.423398	8.68386	175217
1.10965	1.01914	1.61807	1.11599	1.44371	1.65568	-0.0518027	0.0213366	0.0347472	11.1673	0.358447	0.56	71.8	7.64879	0.567761	8.0388	51557.2
0.727579	-1.03974	1.21081	1.21622	1.10766	0.86571	0.209176	0.00585345	0.0998782	13.4057	0.414207	0.1788	66.9	8.87445	0.208439	4.68454	2926.36
1.07122	0.58242	1.46759	1.28142	1.61047	1.37607	-1.05628	0.000972488	0.0164455	15.1823	0.77851	0.5392	76	9.32002	0.423398	8.63489	167848
1.39132	1.2707	1.57259	1.48773	1.95246	1.47473	0.586094	0.0284749	0.164883	12.382	0.221789	0.63	71.8	#NUM!		4.55703	4300.69
1.07122	0.58242	1.46759	1.28142	1.61047	1.37607	-0.160359	0.00911641	0.0293132	14.8781	0.511133	0.5535	76	9.32002	0.423398	8.63489	167848
1.45349	1.06142	1.78873	1.7393	1.75598	1.88683	-0.707597	0.0263892	-0.0237884	12.9585	0.398887	0.2965	79.4	9.25521	0.359015	6.56611	18472.1
1.07122	0.58242	1.46759	1.28142	1.61047	1.37607	-0.239765	0.0326419	-0.0156046	14.163	0.588883	0.2032	75.5	9.32002	0.423398	8.68386	175217
1.54728	1.04512	1.81711	1.76927	1.9804	1.99049	-1.32206	0.01647	0.0655574	15.1947	0.785853	0.5392	74.2	8.96586	0.517614	6.76238	8909.81
1.07122	0.58242	1.46759	1.28142	1.61047	1.37607	-0.451063	0.0778939	0.111512	12.2548	0.258253	0.1052	75.5	9.32002	0.423398	8.68386	175217
1.41236	1.1755	1.76052	1.84502	1.89068	1.83643	-0.422383	0.00615281	0.0409417	13.9272	0.27177	0.2312	80.2	9.25521	0.359015	6.5582	18035.3
0.642118	-0.146389	0.341089	0.287686	0.18279	-0.0615351	-0.784945	0.000246532	0.00977474	21.4465	0.92541	0.3512	62.5	9.36517	0	5.48397	3509.05
1.43641	1.03107	1.63987	1.80087	1.77864	1.78532	-1.7485	0.00767547	0.0841503	11.4897	0.29957	0.4587	82	9.10701	0.372274	7.15594	14674.8
1.07122	0.58242	1.46759	1.28142	1.61047	1.37607	-2.22527	0.00785728	0.0014213	12.6955	0.572259	0.1606	75.5	9.32002	0.423398	8.68386	175217
1.41236	1.1755	1.76052	1.84502	1.89068	1.83643	0.0481761	0.0844513	-0.0779202	11.8247	0.168455	0.4417	80.2	9.25521	0.359015	6.5582	18035.3
1.10302	0.643073	1.52367	1.26801	1.55724	1.31326	-1.10634	0.171683	0.0508946	13.6257	0.0246397	0.3694	76	9.32002	0.423398	8.63489	167848
1.43641	1.03107	1.63987	1.80087	1.77864	1.78532	-0.352459	0.00956658	-0.00123866	11.1541	0.263052	0.2523	82.6	9.10701	0.372274	7.21847	15761.8
1.43641	1.03107	1.63987	1.80087	1.77864	1.78532	-1.7485	0.0364649	0.079678	11.1501	0.0547811	0.4587	82.6	9.10701	0.372274	7.21847	15761.8
1.40618	0.927984	1.54252	1.55304	1.6495	1.81381	-0.237568	0.559715	-0.0303007	13.2388	0.442962	0.2285	72.8	8.90427	0.238833	7.41288	37327.4
-1.2426	-0.402474	-0.532778	-0.366891	-0.691605	-0.928998	-0.123664	0.534101	0.0697438	13.4487	0.65972	0.2961	63	8.20403	0.485869	5.40986	2366.35
1.10302	0.643073	1.52367	1.26801	1.55724	1.31326	-1.39881	0.0425159	0.12591	12.3817	0.143518	0.65	76	9.32002	0.423398	8.63489	167848
0.954217	0.495499	0.458484	0.784714	0.402901	0.0516357	2.66212	0.406066	0.0667528	11.4704	0.162605	0.3557	60.6	9.00389	0.567761	6.08062	21413.2
1.10302	0.643073	1.52367	1.26801	1.55724	1.31326	-1.48196	0.0178949	0.0954191	11.2997	0.0654269	0.2788	76	9.32002	0.423398	8.63489	167848
1.45657	1.3641	1.58848	1.49068	1.85138	1.55079	-0.967736	0.0145795	0.0433603	15.6697	0.608428	0.5621	71.8	8.91838	0.238833	4.55703	4300.69
0.954217	0.495499	0.458484	0.784714	0.402901	0.0516357	-0.827742	0.0591578	-0.0198004	12.7172	0.305101	0.1216	60.6	9.00389	0.567761	6.08062	21413.2
-0.339679	0.0517916	0.999807	0.636703	0.435761	0.350176	-0.539322	0.0971633	0.0716387	12.6745	0.350214	0.3054	66.1	8.37909	0.240312	6.46847	3232.77
1.56697	1.14382	1.78396	1.77045	1.83508	2.046	6.05652	1.0797	0.0615349	11.2997	0.180304	0.4638	73.5	8.96586	0.517614	6.7027	8769.24
1.43641	1.03107	1.63987	1.80087	1.77864	1.78532	-0.536244	0.0510908	0.0672007	14.1836	0.561427	0.3173	82.6	9.10701	0.372274	7.21847	15761.8
0.0367684	1.37818	2.08896	1.9704	1.70552	2.07807	-0.104458	0.0140263	0.0873072	12.9384	0.132699	0.1375	88	8.40842	0.089346	6.82503	3075.76
1.10302	0.643073	1.52367	1.26801	1.55724	1.31326	-0.151674	0.0260009	0.0601543	11.613	0.124261	0.1614	76	9.32002	0.423398	8.63489	167848
1.10302	0.643073	1.52367	1.26801	1.55724	1.31326	-0.402524	0.0081864	0.0925979	12.4167	0.088814	0.299	76	9.32002	0.423398	8.63489	167848
1.43641	1.03107	1.63987	1.80087	1.77864	1.78532	-1.77352	0.311363	0.0626378	14.5994	0.411271	0.35	82.6	9.10701	0.372274	7.21847	15761.8
1.32904	0.486201	1.49545	1.77062	1.70504	1.69914	-0.723735	0.00249657	-0.0740358	16.2781	0.703547	0.2112	74.8	9.00594	0.372274	6.63174	27860.2
0.0367684	1.37818	2.08896	1.9704	1.70552	2.07807	-2.06868	0.0792601	-0.0242759	12.1395	0.27155	0.1682	88	8.40842	0.089346	6.82503	3075.76
1.40618	0.927984	1.54252	1.55304	1.6495	1.81381	0.605188	0.155429	0.0340867	12.2297	0.545981	0.2348	72.8	8.90427	0.238833	7.41288	37327.4
1.6311	1.33525	1.6299	1.78055	1.8163	2.12336	-1.78554	0.00526082	0.0433603	15.6697	0.608428	0.5621	74.2	8.98274	0.436113	2.98062	617.394
1.10302	0.643073	1.52367	1.26801	1.55724	1.31326	0.318467	0.0115202	0.0573411	14.1041	0.475279	0.3502	76	9.32002	0.423398	8.63489	167848
0.0367684	1.37818	2.08896	1.9704	1.70552	2.07807	-0.22848	0.0104167	-0.024003	12.7466	0.174654	0.5558	88	8.40842	0.089346	6.82503	3075.76
1.40618	0.927984	1.54252	1.55304	1.6495	1.81381	0.135637	0.0558727	0.105903	13.4689	0.449408	0.1697	72.8	8.90427	0.238833	7.41288	37327.4
1.10302	0.643073	1.52367	1.26801	1.55724	1.31326	-0.354886	0.00408976	0.0636428	13.3899	0.433642	0.1802	76.3	9.32002	0.423398	8.58715	161970
1.6281	1.40114	1.82458	1.62878	1.80469	2.13242	-0.354886	0.0101814	0.0636428	13.3899	0.433642	0.1802	81.1	8.99767	0.262037	5.26321	6680.44
1.49919	0.997997	1.62144	1.78647	1.76695	1.98577	-0.434306	0.00817567	0.0356813	12.7004	0.329583	0.1825	83.1	9.10701	0.372274	7.10546	15461.5
0.954217	0.495499	0.458484	0.784714	0.402901	0.0516357	2.36351	0.01168	0.0471475	12.3739	0.483101	0.3372	58.8	9.00389	0.567761	6.06704	20870.8
1.6281	1.40114	1.82458	1.62878	1.80469	2.13242	-1.54997	0.0104	-0.00233298	12.5665	0.436005	0.2485	81	8.99767	0.262037	5.38495	6885.04
1.40618	0.927984	1.54252	1.55304	1.6495	1.81381	-0.171527	0.123192	0.0340867	12.2297	0.545981	0.2348	72.8	8.90427	0.238833	7.41288	37327.4
0.43278	-1.22917	-0.171537	-0.470637	-0.0573186	-0.51744	-0.636935	0.00707879	-0.00770931	14.6773	0.813261	0.4246	55.2	8.2388	0	6.49148	18567.2
1.39374	0.775621	1.59337	1.53613	1.66495	1.82958	8.3642	0.0212223	-0.047099	11.468	0.167796	0.1375	71	8.90427	0.238833	7.40233	35273.4
1.67411	0.914911	1.98457	1.80677	1.8739	2.38108	0.493516	0.0635997	0.0713083	12.4355	0.410141	0.4824	76.2	8.883	0.300029	4.51305	3271.49
1.43751	1.11302	1.76571	1.71462	1.76358	1.92714	0.0973103	0.0261129	0.0426107	12.3256	0.0836762	0.2515	79.9	9.25521	0.359015	6.55279	18286.9
-0.0815853	-0.458068	-0.368672	-0.82358	-1.01607	-0.7292	-0.758877	0.00694583	0.0611832	14.6138	0.713392	0.5164	50.2	9.78186	0.581734	1.91545	270.845
1.43751	1.11302	1.76571	1.71462	1.76358	1.92714	-0.372133	0.00779503	0.0573724	13.6243	0.0259726	0.3694	79.9	9.25521	0.359015	6.55279	18286.9
0.916809	0.508218	0.42067	0.749991	0.40332	0.066175	-0.174603	0.07356	-0.0366677	12.3685	0.591622	0.1482	58.8	9.00389	0.567761	6.06704	20870.8
-0.863607	0.293291	-0.904819	-0.591512	-0.469428	-0.699811	-0.00119223	0.0340786	0.0675068	13.5897	0.455254	0.2334	56.4	9.34421	0	#VALUE!	171.705
-0.321141	-1.21663	0.224682	0.243573	-0.151088	-0.366163	0.511903	0.102177	0.00343154	10.8107	0.29715	0.2528	64.9	8.10286	0.408822	6.46084	3975.58
0.0530914	1.36817	2.16609	1.96585	1.73119	2.12406	1.44126	0.010343	0.0634848	14.3551	0.511931	0.1327	87.5	8.40842	0.089346	6.72371	2950.87
1.43751	1.11302	1.76571	1.71462	1.76358	1.92714	0.364489	0.0306486	0.0426107	12.3256	0.0836762	0.2515	79.9	9.25521	0.359015	6.55279	18286.9
1.39374	0.775621	1.59337	1.53613	1.66495	1.82958	-0.0845707	0.091513	-0.0307783	11.0626	0.107739	0.3062	71	8.90427	0.238833	7.40233	35273.4
1.12697	0.591247	1.51957	1.46089	1.60004	1.2691	-0.236678	0.0409893	-0.124594	12.2393	0.202872	0.4526	77.8	9.32002	0.423398	8.52359	155426
1.02266	1.10912	0.93098	1.20114	1.03692	0.341793	-0.40543	0.0568217	-0.0213833	12.5213	0.789792	0.5003	70.4	8.91761	0.349326	4.88507	2279.48
0.344942	0.158994	-0.120056	-0.72221	-0.560893	-0.366158	0.207566	0.000297579	0.0224931	21.16	0.938113	0.354	51.7	9.86773	0.713101	5.08512	5301.63
1.45372	0.93571	1.69595	1.85861	1.74258	2.04464	-0.242226	0.336116	0.194072	16.0928	0.560374	0.5286	82.5	9.10701	0.372274	7.07386	13966.5
1.45372	0.93571	1.69595	1.85861	1.74258	2.04464	0.0774176	0.0115688	0.133782	18.5429	0.549114	0.7584	82.5	9.10701	0.372274	7.07386	13966.5
1.58481	1.30034	1.8675	1.62141	1.73154	2.0358	-0.519004	0.123509	-0.0891941	10.5051	0.520265	0.3274	81.9	8.99767	0.262037	5.14108	6995.8
1.07113	0.995092	1.47267	1.07939	1.31201	1.56126	-0.236066	0.0186528	-0.00852497	12.4584	0.497079	0.1991	72.8	7.64879	0.567761	8.14934	61574.6
1.17067	0.602993	1.35914	1.16131	1.447	1.53239	-0.0306466	0.241457	0.0866837	11.3781	0.194951	0.1621	64.6	9.01496	0.328077	6.27288	28614.1
1.53705	1.11363	1.7889	1.81124	1.82207	2.1206	-0.420046	0.0286579	0.144979	12.4866	0.108054	0.2357	74.7	8.96586	0.517614	6.68549	9040.86
1.45372	0.93571	1.69595	1.85861	1.74258	2.04464	-0.25905	0.00794789	-0.0484844	12.8236	0.533776	0.1987	82.5	9.10701	0.372274	7.07386	13966.5
1.3526	0.936318	1.78319	1.69587	1.80572	2.0698	0.0656395	0.0158239	0.0646649	11.3678	0.0872334	0.1687	80.4	9.25521	0.359015	6.32776	16134.6
1.28999	0.411818	1.56838	1.73298	1.7641	1.60483	-0.328801	0.01392	-0.00811101	12.7454	0.417219	0.3085	76.5	9.00594	0.372274	6.45755	24752.4
1.50751	1.23649	1.8167	1.81487	1.86925	2.3379	0.273196	0.102143	0.0894201	13.3004	0.550293	0.35027	82.1	9.30937	0.372274	4.42963	1466.19
1.41977	0.88886	1.76876	1.69842	1.76497	2.03146	0.344079	0.00959404	-0.136402	13.2608	0.685592	0.4246	82.6	9.10701	0.372274	6.80295	11461.4
1.41977	0.88886	1.76876	1.69842	1.76497	2.03146	0.344079	0.0097086	-0.136402	13.2608	0.685592	0.4246	82.6	9.10701	0.372274	6.80295	11461.4
1.36069	0.810646	1.57503	1.28502	1.39313	1.5275	-0.188612	0.0328083	0.124734	15.701	0.370797	0.4423	70.1	8.98354	0.436113	5.44025	4809.52
0.570503	-0.113299	0.480264	0.407538	0.123987	0.182197	0.507032	0.0100802	-0.0236779	15.249	0.740424	0.635	63.8	9.36517	0	4.96215	2959.36
1.41977	0.88886	1.76876	1.69842	1.76497	2.03146	0.0391931	0.0145581	0.192467	18.9253	0.390171	0.862	82.6	9.10701	0.372274	6.80295	11461.4
-0.495822	-1.44279	0.187761	0.173715	-0.204703	-0.333863	0.0656012	0.000259566	0.020669	21.0203	0.938949	0.354	64.1	8.10286	0.408822	6.13101	3411.05
1.41977	0.88886	1.76876	1.69842	1.76497	2.03146	-0.206952	0.00587433	-0.0871574	17.1767	0.814333	0.6418	82.6	9.10701	0.372274	6.80295	11461.4
1.38379	0.855689	1.70579	1.81998	1.7404	2.05166	1.6145	0.00636612	0.0600605	13.7474	0.594922	0.3334	82.6	9.10701	0.372274	6.42875	9278.05
1.36808	0.955645	1.79397	1.76592	1.77085	2.04248	1.11974	0.0260187	0.205396	13.5842	0.509598	0.3173	82.2	9.10701	0.372274	6.35089	10540
1.36808	0.955645	1.79397	1.76592	1.77085	2.04248	-0.820605	0.0101931	0.129509	16.0367	0.423914	0.673	82.2	9.10701	0.372274	6.35089	10540
1.36808	0.955645	1.79397	1.76592	1.77085	2.04248	-0.834234	0.00336057	0.130934	15.4381	0.674515	0.3392	82.2	9.10701	0.372274	6.35089	10540
1.14427	0.585224	1.614	1.53235	1.64003	1.45021	0.203579	0.0479638	0.0110428	11.5839	0.519753	0.6674	81	9.32002	0.423398	8.31691	147128
1.54558	1.51231	1.62563	1.65793	1.80121	1.97197	-0.20412	0.00601845	0.0974174	15.0556	0.567842	0.218	74.7	8.98274	0.436113	4.11741	558.497
1.36808	0.955645	1.79397	1.76592	1.77085	2.04248	-0.328702	0.00542214	0.0995473	18.136	0.533462	0.7584	82.2	9.10701	0.372274	6.35089	10540
1.54804	1.28515	1.84209	1.37278	1.97025	1.90643	-0.437654	0.697049	0.0712447	15.55	0.65058	0.5474	68.6	8.85809	0.345076	4.32281	4622.5
-0.334835	1.34558	2.43698	1.86865	1.60609	2.24764	-0.398022	0.0560092	0.0315084	16.6164	0.747412	0.4203	87.3	8.40842	0.089346	6.47405	1936.12
1.36808	0.955645	1.79397	1.76592	1.77085	2.04248	-0.240256	0.00455953	0.0995473	18.136	0.533462	0.7584	82.2	9.10701	0.372274	6.35089	10540
1.32102	0.494694	1.64377	1.78517	1.7082	1.68249	-0.509188	1.03435	0.03692	16.4221	0.555833	0.3856	79.4	9.00594	0.372274	6.39175	29226.7
1.38467	1.00687	1.76139	1.60541	1.81471	2.0009	-0.0541325	0.156388	0.0530922	14.9159	0.388366	0.4563	78	9.25521	0.359015	6.09987	14649.8
1.10981	0.37573	1.64981	1.49292	1.62786	1.38547	-0.450808	0.0211568	0.105353	15.0781	0.531105	0.4468	81.2	9.32002	0.423398	8.26018	144519
1.10981	0.37573	1.64981	1.49292	1.62786	1.38547	-0.450808	0.0296196	0.105353	15.0781	0.531105	0.4468	81.2	9.32002	0.423398	8.26018	144519
0.578765	0.215835	0.469179	0.491187	0.0949021	0.248784	0.0497864	0.00450313	0.0340994	20.5822	0.937329	0.353	63.5	9.36517	0	4.8331	2994.16
1.38467	1.00687	1.76139	1.60541	1.81471	2.0009	-0.00051132	0.0946374	-0.105164	10.3836	0.407303	0.1753	78	9.25521	0.359015	6.09987	14649.8
-0.916404	-0.861342	-0.387461	-0.296232	-0.970115	-1.01379	-0.507742	0.0143747	0.0249977	13.1261	0.355134	0.44452	52.2	8.66476	0.317878	5.97406	12997.1
-0.916404	-0.861342	-0.387461	-0.296232	-0.970115	-1.01379	-0.507742	0.0101494	0.0249977	13.1261	0.355134	0.44452	52.2	8.66476	0.317878	5.97406	12997.1
-0.916404	-0.861342	-0.387461	-0.296232	-0.970115	-1.01379	-0.507742	0.00130679	0.0249977	13.1261	0.355134	0.44452	52.2	8.66476	0.317878	5.97406	12997.1
0.631014	0.161014	1.01239	1.11339	0.932385	0.373622	-0.449425	0.00875698	-0.0853153	15.0391	0.800459	0.5979	71.5	6.86239	0	7.72921	14843.2
0.184858	-0.615061	-0.240622	-0.217558	-0.422098	-0.458367	-0.402209	0.300014	0.0927872	12.2856	0.436852	0.1197	58.1	8.56042	0.529513	6.09718	8908.15
1.55484	1.52545	1.88438	1.92075	2.00139	2.27563	-0.658532	0.00687063	0.0793257	12.5753	0.172517	0.147	82.1	9.30937	0.372274	4.87977	2009.22
1.39374	0.775621	1.59337	1.53613	1.66495	1.82958	0.00422222	0.0615136	0.0415584	15.7074	0.526552	0.243	71	8.90427	0.238833	7.40233	35273.4
-0.102027	1.19142	2.15479	1.7896	1.66999	2.1097	0.0648141	0.0212369	0.0487375	12.8467	0.401911	0.2613	89.4	8.40842	0.089346	6.80039	2398.09
1.53705	1.11363	1.7889	1.81124	1.82207	2.1206	-0.374724	0.00223684	0.0194225	15.0034	0.68834	0.5392	74.7	8.96586	0.517614	6.68549	8465.55

## Sheet: table5
voice	polit	govern	regul	law	corrupt	bhar36	scale	ocf	lnasset	leverage	top1	freedom	lndist	langua	lntrade	gdp
1.38402	0.89009	1.53551	1.93023	1.68184	1.79505	-0.075714	0.0182721	-0.0525707	13.182	0.678441	0.3077	81	9.10701	0.372274	7.13569	13301.4
1.04965	0.335553	1.5543	1.62811	1.64476	1.38124	0.0931914	0.0148082	0.075589	13.428	0.204314	0.5477	75.1	9.32002	0.423398	8.75774	194854
1.04965	0.335553	1.5543	1.62811	1.64476	1.38124	7.15183	0.0158236	0.00388203	13.6104	0.572718	0.389	75.1	9.32002	0.423398	8.75774	194854
1.14853	0.27899	1.35209	1.15695	1.43832	1.25948	-0.0964666	0.637859	-0.00316328	13.5449	0.338446	0.3579	63.3	9.01496	0.328077	6.27382	25951.5
1.57698	0.9842	1.83758	1.79839	1.93616	2.13893	-0.0345977	0.0999597	0.103224	14.8062	0.612141	0.2808	74.9	8.81192	0.369724	5.02651	5410.19
-0.169366	1.61534	2.2201	2.11501	1.82284	2.13358	0.120929	0.01894	0.0706423	18.5737	0.839813	0.2938	88.6	8.40842	0.089346	6.90204	3418.63
1.05359	0.306728	0.502127	0.704022	0.324625	0.1886	-0.341847	0.0845176	-0.00765609	14.0337	0.379893	0.1472	62.5	9.00389	0.567761	6.161	19618
1.38402	0.89009	1.53551	1.93023	1.68184	1.79505	-0.019596	0.0205905	0.0418018	12.9814	0.348269	0.1432	81	9.10701	0.372274	7.13569	13301.4
1.05359	0.306728	0.502127	0.704022	0.324625	0.1886	1.04641	0.231813	0.0326152	13.1489	0.535317	0.2155	62.5	9.00389	0.567761	6.161	19618
1.05359	0.306728	0.502127	0.704022	0.324625	0.1886	0.238855	0.00345053	0.0162451	12.2414	0.417697	0.4475	62.5	9.00389	0.567761	6.161	19618
1.14853	0.27899	1.35209	1.15695	1.43832	1.25948	0.0758129	0.0120396	0.102562	17.0585	0.592813	0.1168	63.3	9.01496	0.328077	6.27382	25951.5
0.129882	-0.497849	0.0408512	-0.106315	-0.346482	-0.252709	-0.185993	0.0570081	0.0715391	14.6282	0.694418	0.3375	61.9	8.56042	0.529513	6.37281	10156.2
1.3323	0.331547	1.41413	1.71448	1.67947	1.84334	0.55848	0.00973954	0.04501	12.4269	0.232952	0.2616	76.4	9.00594	0.372274	6.59865	26662.3
1.04965	0.335553	1.5543	1.62811	1.64476	1.38124	0.278172	0.0602755	0.100345	12.5329	0.254771	0.1997	75.1	9.32002	0.423398	8.75774	194854
1.38402	0.89009	1.53551	1.93023	1.68184	1.79505	0.0355756	0.152847	0.00107799	15.0798	0.53097	0.2926	81	9.10701	0.372274	7.13569	13301.4
0.998773	0.417022	0.843516	1.33513	1.01174	1.03929	-0.364316	0.0234917	0.0776312	14.0416	0.267914	0.504	76.5	9.85639	0.713101	5.74588	2770.45
1.04965	0.335553	1.5543	1.62811	1.64476	1.38124	0.787553	0.00489124	0.0326152	13.1489	0.535317	0.2155	75.1	9.32002	0.423398	8.75774	194854
1.04965	0.335553	1.5543	1.62811	1.64476	1.38124	-0.169377	0.0954348	0.086706	14.0029	0.265224	0.18	75.1	9.32002	0.423398	8.75774	194854
-0.169366	1.61534	2.2201	2.11501	1.82284	2.13358	0.923912	0.0234374	0.0908468	13.0025	0.441878	0.1976	88.6	8.40842	0.089346	6.90204	3418.63
1.16998	1.24914	1.00437	1.28226	1.14362	0.739653	-0.0154351	0.10001	0.089583	12.6711	0.386833	0.358	67.7	9.0381	0.548212	0.845868	127.479
1.04965	0.335553	1.5543	1.62811	1.64476	1.38124	-0.285722	0.0135792	-0.094563	13.0027	0.514787	0.4168	75.1	9.32002	0.423398	8.75774	194854
1.04965	0.335553	1.5543	1.62811	1.64476	1.38124	-0.442992	0.122323	0.0567535	13.5825	0.230729	0.4454	75.1	9.32002	0.423398	8.75774	194854
1.04965	0.335553	1.5543	1.62811	1.64476	1.38124	1.28374	0.0057299	0.137535	13.2797	0.438533	0.2072	75.1	9.32002	0.423398	8.75774	194854
1.38402	0.89009	1.53551	1.93023	1.68184	1.79505	0.0418159	0.0348438	0.0629903	13.5923	0.494547	0.2425	81	9.10701	0.372274	7.13569	13301.4
1.14853	0.27899	1.35209	1.15695	1.43832	1.25948	-0.0219806	0.0972717	0.0341797	11.6956	0.331773	0.3209	63.3	9.01496	0.328077	6.27382	25951.5
1.38916	0.587577	1.71929	1.78314	1.60834	1.84109	3.87592	0.0250629	0.02578	13.3034	0.417886	0.2019	73.8	8.90427	0.238833	7.4987	36658
0.511416	0.691869	0.571306	0.424106	0.334248	0.186701	-0.31923	0.0346226	-0.00801623	13.7618	0.391448	0.2669	59.4	8.9423	0.496365	2.59749	553.196
1.02682	0.282796	1.03385	0.942841	1.00847	0.491768	2.42453	0.31563	0.142857	13.7443	0.412418	0.4078	63.6	9.13046	0.713101	5.74716	13125.5
-1.09161	-0.64055	-0.0756261	-0.475342	-0.793573	-0.892391	-0.591979	0.00616631	0.0622233	13.8414	0.223136	0.174	57.1	8.66476	0.317878	6.76803	15742
1.38402	0.89009	1.53551	1.93023	1.68184	1.79505	0.0418159	0.0663517	0.0629903	13.5923	0.494547	0.2425	81	9.10701	0.372274	7.13569	13301.4
0.739914	0.321323	1.07276	1.10501	1.16343	0.48083	-0.180128	0.0111603	-0.107987	14.3234	0.634299	0.2616	74.3	6.86239	0	7.7831	16239
1.38916	0.587577	1.71929	1.78314	1.60834	1.84109	-0.293526	0.0434381	0.0180861	12.922	0.392881	0.2143	73.8	8.90427	0.238833	7.4987	36658
0.452669	-0.419837	-0.291004	-0.11442	-0.284365	-0.532073	-0.329466	0.00671684	-0.00440762	16.7436	0.726651	0.4234	52.9	9.73791	0.381624	6.61754	20628.3
1.48033	1.10182	1.85416	1.88653	1.8012	1.92426	-0.446468	0.0666514	-0.0174633	14.147	0.594365	0.5143	78.5	9.25521	0.359015	6.59222	16498.8
-1.09161	-0.64055	-0.0756261	-0.475342	-0.793573	-0.892391	-0.13997	0.00671691	0.0704757	12.1809	0.46527	0.219	57.1	8.66476	0.317878	6.76803	15742
0.696376	-0.887831	1.38569	1.27169	1.02137	0.826712	0.128868	0.00827685	0.0785089	13.103	0.191361	0.2011	69.7	8.87445	0.208439	4.8768	3532.53
0.696376	-0.887831	1.38569	1.27169	1.02137	0.826712	0.128868	0.0104776	0.0785089	13.103	0.191361	0.2011	69.7	8.87445	0.208439	4.8768	3532.53
1.10928	0.402303	1.47679	1.49708	1.618	1.37353	0.294998	0.0308503	0.101847	13.2492	0.485358	0.129	75.4	9.32002	0.423398	8.66318	187072
1.04965	0.335553	1.5543	1.62811	1.64476	1.38124	-0.194015	0.0423124	-0.054225	13.0189	0.613115	0.3848	75.1	9.32002	0.423398	8.75774	194854
-0.169366	1.61534	2.2201	2.11501	1.82284	2.13358	0.158636	0.0526277	0.0877855	12.4392	0.359387	0.5247	88.6	8.40842	0.089346	6.90204	3418.63
-1.05938	-0.103043	-0.925254	-0.786681	-0.68243	-0.816114	-0.298896	0.140652	-0.0846503	13.1623	0.527927	0.2217	58.6	9.34421	0	3.28915	149.295
1.3323	0.331547	1.41413	1.71448	1.67947	1.84334	0.212396	0.155151	0.0680535	13.6708	0.348399	0.2749	76.4	9.00594	0.372274	6.59865	26662.3
1.04965	0.335553	1.5543	1.62811	1.64476	1.38124	0.682038	0.0170685	0.14655	12.7142	0.250737	0.3534	75.1	9.32002	0.423398	8.75774	194854
0.739914	0.321323	1.07276	1.10501	1.16343	0.48083	-0.792205	0.15088	0.0622233	13.8414	0.223136	0.174	74.3	6.86239	0	7.7831	16239
1.3323	0.331547	1.41413	1.71448	1.67947	1.84334	0.152271	0.0710268	-0.00690948	12.6852	0.495562	0.3552	76.4	9.00594	0.372274	6.59865	26662.3
1.38498	0.428071	1.18169	1.24425	1.34343	1.49712	-0.174626	0.0127582	0.0570378	12.5535	0.192447	0.3069	67.8	8.98354	0.436113	5.54322	5037.89
1.04965	0.335553	1.5543	1.62811	1.64476	1.38124	0.0877531	0.0409912	0.101633	12.5596	0.491159	0.1711	75.1	9.32002	0.423398	8.75774	194854
1.57698	0.9842	1.83758	1.79839	1.93616	2.13893	0.0888519	0.0133661	0.041636	15.6396	0.520075	0.3754	74.9	8.81192	0.369724	5.02651	5410.19
1.38402	0.89009	1.53551	1.93023	1.68184	1.79505	0.0479927	0.127456	0.0824224	16.7853	0.603456	0.5159	81	9.10701	0.372274	7.13569	13301.4
1.05359	0.306728	0.502127	0.704022	0.324625	0.1886	-0.245873	0.105599	0.012494	12.023	0.404759	0.278	62.5	9.00389	0.567761	6.161	19618
1.04965	0.335553	1.5543	1.62811	1.64476	1.38124	-0.422712	0.746004	0.00524217	12.6201	0.396023	0.2619	75.1	9.32002	0.423398	8.75774	194854
1.04965	0.335553	1.5543	1.62811	1.64476	1.38124	0.617786	0.0831284	0.0629903	13.5923	0.494547	0.2425	75.1	9.32002	0.423398	8.75774	194854
1.02682	0.282796	1.03385	0.942841	1.00847	0.491768	0.564698	0.0317986	0.075589	13.428	0.204314	0.5477	63.6	9.13046	0.713101	5.74716	13125.5
-0.400364	0.116352	0.827864	0.683502	0.414224	0.0257437	0.569332	0.038983	0.0762424	12.1965	0.179011	0.3428	73.8	8.37909	0.240312	6.51841	3189.58
1.48033	1.10182	1.85416	1.88653	1.8012	1.92426	-0.00993199	0.0292878	-0.0383118	12.8794	0.669972	0.2126	78.5	9.25521	0.359015	6.59222	16498.8
1.04965	0.335553	1.5543	1.62811	1.64476	1.38124	0.403729	0.0534098	0.107775	11.1378	0.100664	0.2032	75.1	9.32002	0.423398	8.75774	194854
1.04965	0.335553	1.5543	1.62811	1.64476	1.38124	0.428502	0.00741755	0.132891	14.7927	0.438572	0.2391	75.1	9.32002	0.423398	8.75774	194854
1.10928	0.402303	1.47679	1.49708	1.618	1.37353	-0.436041	0.167553	0.00167597	13.619	0.45607	0.3145	75.4	9.32002	0.423398	8.66318	187072
1.29464	0.360454	1.60162	1.76071	1.69151	1.89898	-0.290878	0.43136	0.0405809	13.195	0.455276	0.3107	76.4	9.00594	0.372274	6.60408	26942.8
1.29464	0.360454	1.60162	1.76071	1.69151	1.89898	-0.147547	0.142693	-0.0593224	13.431	0.301581	0.5166	76.4	9.00594	0.372274	6.60408	26942.8
1.29464	0.360454	1.60162	1.76071	1.69151	1.89898	0.522208	0.151002	0.111367	11.5187	0.150133	0.2483	76.4	9.00594	0.372274	6.60408	26942.8
1.53179	1.30629	2.00859	1.9119	1.94754	1.98836	-0.125942	0.0330851	-0.117906	12.7838	0.433732	0.4167	81	8.99767	0.262037	5.97762	6713.09
1.03399	0.369415	0.53477	0.710592	0.32916	0.0844068	0.114549	0.016829	-0.0177507	13.1028	0.270369	0.3946	61.2	9.00389	0.567761	6.04926	18758
0.99514	0.413111	1.01075	1.37306	1.12927	1.14005	-0.356844	0.188922	0.15852	13.9294	0.482906	0.3581	77.7	9.85639	0.713101	5.66157	2504.4
1.10928	0.402303	1.47679	1.49708	1.618	1.37353	-0.119799	0.180877	0.109833	12.4921	0.404985	0.3805	75.4	9.32002	0.423398	8.66318	187072
-0.150454	1.49576	2.20624	2.18061	1.82524	2.0881	0.0824552	0.00447654	0.0937894	16.8276	0.721002	0.4918	87.8	8.40842	0.089346	6.72419	3186.52
0.640721	0.163469	1.06404	1.11433	1.16084	0.456913	-0.0357573	0.0086161	0.107819	11.8445	0.506495	0.2703	71.7	6.86239	0	7.65629	15001.1
1.13557	-0.0953591	1.40525	1.07032	1.41308	1.40014	-0.303832	0.00495735	0.0508989	14.2169	0.645846	0.3822	62.3	9.01496	0.328077	6.15124	24712.9
1.54028	0.912268	1.83354	1.97617	1.89441	1.91311	-0.0126598	0.00192993	-0.0349545	13.4051	0.435522	0.3927	74.6	8.96586	0.517614	6.71526	7835.28
1.35101	1.04796	1.56851	1.89697	1.75552	1.81612	-0.236253	0.0125094	0.0235267	15.9287	0.554831	0.2782	80.3	9.10701	0.372274	6.94765	12088.5
1.36378	0.681363	1.73457	1.81702	1.62202	1.84342	-0.0402607	0.00606307	-0.117906	12.7838	0.433732	0.4167	74.4	8.90427	0.238833	7.39388	34667.9
0.440187	-0.95384	0.0751832	-0.306505	-0.0288772	-0.282258	0.25182	0.188563	0.0482099	15.2918	0.423084	0.3862	56.2	8.2388	0	6.54564	22948
1.44794	1.25606	1.78146	1.73882	1.84111	1.9899	-0.453664	0.0247145	0.0370351	14.1879	0.387147	0.3188	78	9.25521	0.359015	6.4677	15282.4
1.36378	0.681363	1.73457	1.81702	1.62202	1.84342	-0.00845742	0.0682899	0.0904243	12.3676	0.18392	0.3702	74.4	8.90427	0.238833	7.39388	34667.9
1.13557	-0.0953591	1.40525	1.07032	1.41308	1.40014	-0.365553	0.844226	-0.0154891	12.37	0.345715	0.3728	62.3	9.01496	0.328077	6.15124	24712.9
1.50021	1.41948	1.69235	1.72208	1.76036	2.09685	1.93571	0.140065	0.0503104	16.6127	0.728267	0.2422	73.9	8.98274	0.436113	2.70136	606.915
1.44794	1.25606	1.78146	1.73882	1.84111	1.9899	-0.0452043	239.837	-0.0305443	12.9259	0.459059	0.2026	78	9.25521	0.359015	6.4677	15282.4
0.987905	0.982944	1.82204	1.42812	1.42099	1.52496	-0.207949	0.00973919	0.0160742	12.533	0.398235	0.2156	73.1	7.64879	0.567761	7.90286	49225.4
1.36378	0.681363	1.73457	1.81702	1.62202	1.84342	1.49367	0.209574	0.156477	16.6523	0.595683	0.3475	74.4	8.90427	0.238833	7.39388	34667.9
1.04105	0.413188	1.11584	1.0086	0.978825	0.515631	2.47054	59.0926	0.0781807	11.4322	0.12303	0.362	68.5	9.13046	0.713101	5.6204	12320.8
0.450566	-0.377205	-0.173778	-0.207316	-0.157223	-0.38144	-0.0451116	0.36248	0.0330678	15.9919	0.610458	0.3156	56.5	9.73791	0.381624	6.37161	17957
1.03399	0.369415	0.53477	0.710592	0.32916	0.0844068	-0.0953847	0.0376668	0.00429518	11.8372	0.184008	0.6032	61.2	9.00389	0.567761	6.04926	18758
1.10928	0.402303	1.47679	1.49708	1.618	1.37353	-0.793414	0.123975	0.0222264	13.6371	0.415478	0.4433	75.4	9.32002	0.423398	8.66318	187072
0.84349	0.507242	0.706566	0.951996	0.636218	0.739105	0.125168	0.0507896	0.106288	12.3463	0.401952	0.2088	69.3	8.84619	0.270281	5.16307	4720.37
1.10928	0.402303	1.47679	1.49708	1.618	1.37353	0.175788	0.0114836	-0.0382506	17.508	0.786623	0.23945	75.4	9.32002	0.423398	8.66318	187072
-0.150454	1.49576	2.20624	2.18061	1.82524	2.0881	-0.274028	0.0958873	0.0162369	13.1282	0.306406	0.5654	87.8	8.40842	0.089346	6.72419	3186.52
0.631014	0.161014	1.01239	1.11339	0.932385	0.373622	-0.465352	0.114093	0.0540813	12.5386	0.166312	0.5079	71.5	6.86239	0	7.72921	14657.7
0.987905	0.982944	1.82204	1.42812	1.42099	1.52496	1.76302	0.0257269	0.156477	16.6523	0.595683	0.3475	73.1	7.64879	0.567761	7.90286	49225.4
-0.150454	1.49576	2.20624	2.18061	1.82524	2.0881	-0.414216	0.0307443	0.0383699	15.4252	0.598916	0.5535	87.8	8.40842	0.089346	6.72419	3186.52
-0.418371	0.136825	0.865775	0.711795	0.499149	0.096051	0.546644	0.0163675	-0.0188009	11.658	0.28933	0.2243	71.5	8.37909	0.240312	6.36492	3012.55
0.640721	0.163469	1.06404	1.11433	1.16084	0.456913	-0.880038	0.00727376	0.038239	14.5013	0.503823	0.2076	71.7	6.86239	0	7.65629	15001.1
1.29464	0.360454	1.60162	1.76071	1.69151	1.89898	0.257915	0.00635769	0.0937894	16.8276	0.721002	0.4918	76.4	9.00594	0.372274	6.60408	26942.8
1.37696	0.441367	1.32621	1.34068	1.39096	1.63871	-0.170595	0.0165454	0.0776208	12.1951	0.130016	0.6287	68.4	8.98354	0.436113	5.43721	4759.01
1.10928	0.402303	1.47679	1.49708	1.618	1.37353	0.106903	0.589062	0.00495686	14.2302	0.818564	0.2326	75.4	9.32002	0.423398	8.66318	187072
1.36378	0.681363	1.73457	1.81702	1.62202	1.84342	-0.098641	0.0724546	0.085938	12.5759	0.299793	0.8185	74.4	8.90427	0.238833	7.39388	34667.9
1.10928	0.402303	1.47679	1.49708	1.618	1.37353	-0.191975	0.154769	0.0566315	13.3544	0.495558	0.184	75.4	9.32002	0.423398	8.66318	187072
1.10928	0.402303	1.47679	1.49708	1.618	1.37353	0.163972	0.0214171	0.0694685	14.0596	0.635792	0.4841	75.4	9.32002	0.423398	8.66318	187072
1.10928	0.402303	1.47679	1.49708	1.618	1.37353	-0.386036	0.119435	0.0305593	12.8592	0.248809	0.3519	75.4	9.32002	0.423398	8.66318	187072
1.10982	0.678062	1.46352	1.25615	1.59611	1.39693	0.113871	0.0731051	0.057373	12.8802	0.436793	0.1116	76.2	9.32002	0.423398	8.69629	182193
1.10982	0.678062	1.46352	1.25615	1.59611	1.39693	-1.00187	0.129904	0.00746652	12.1322	0.3786	0.2779	76.2	9.32002	0.423398	8.69629	182193
1.20281	1.06394	0.850428	1.16886	1.13559	0.900374	-0.205138	0.189593	-0.0679807	13.6376	0.598033	0.2185	66.5	#VALUE!	NA	0.955511	106.824
1.5585	1.33936	1.99805	1.74109	1.94517	2.13647	-0.3912	0.015442	0.0173739	14.4941	0.471831	0.1229	80.5	8.99767	0.262037	5.79667	6798.32
1.35559	0.88498	1.56453	1.78868	1.82521	1.88211	-0.366789	0.00751944	0.100507	11.9348	0.195914	0.2453	81.4	9.10701	0.372274	6.97737	13516.9
1.04483	0.251491	1.17404	0.807637	0.901592	0.5839	-0.249187	0.332399	0.0694947	11.6755	0.32636	0.4302	67.6	9.13046	0.713101	5.59471	11951.2
0.631014	0.161014	1.01239	1.11339	0.932385	0.373622	-0.421186	0.014432	0.12717	14.7231	0.614116	0.2175	71.5	6.86239	0	7.72921	14657.7
1.20664	0.106706	1.4368	1.12969	1.41331	1.30567	0.00492344	0.00261786	0.110501	13.8494	0.250155	0.504	62.5	9.01496	0.328077	6.22456	24382.1
1.03477	0.37592	0.447953	0.728811	0.275051	0.0162641	-0.216059	0.0414752	0.0611641	14.1566	0.646517	0.3807	61.7	9.00389	0.567761	6.05866	18359
1.422	0.699824	1.73683	1.72308	1.795	1.83789	0.519764	0.0239869	0.0339823	13.0606	0.25426	0.42	73.8	8.90427	0.238833	7.35423	33605.5
0.988055	1.06513	1.78452	1.21774	1.51872	1.56918	-0.305325	0.0694854	-0.0178916	14.3553	0.508954	0.1724	73.3	7.64879	0.567761	7.90049	43894.8
1.38353	1.14308	1.47913	1.40327	1.85525	1.51928	-0.168492	0.219998	-0.0749192	12.0828	0.608585	0.4987	71.2	8.91838	0.238833	4.51196	3818.18
1.04483	0.251491	1.17404	0.807637	0.901592	0.5839	-0.422127	0.04135	0.0301347	12.7072	0.36619	0.3277	67.6	9.13046	0.713101	5.59471	11951.2
1.35559	0.88498	1.56453	1.78868	1.82521	1.88211	-0.431595	0.0870375	0.00546175	13.1851	0.311223	0.3306	81.4	9.10701	0.372274	6.97737	13516.9
-0.391477	0.258958	0.948956	0.752673	0.501924	0.235073	-0.148305	0.36337	0.0355351	13.3866	0.425611	0.3109	70.8	8.37909	0.240312	6.38266	3013.55
1.68791	1.16172	1.8645	1.60687	2.01115	2.2428	-0.267609	0.0130805	-0.0796403	12.8931	0.769542	0.4191	71.8	8.85809	0.345076	4.66721	3858.02
1.5585	1.33936	1.99805	1.74109	1.94517	2.13647	0.0100404	0.132782	0.093684	11.3958	0.279428	0.495	80.5	8.99767	0.262037	5.79667	6798.32
1.29784	0.517748	1.74374	1.84566	1.81306	1.87637	-0.367583	0.027598	-0.0046739	14.2255	0.421553	0.4374	75.8	9.00594	0.372274	6.81377	29285.9
1.422	0.699824	1.73683	1.72308	1.795	1.83789	-0.367119	0.0874157	0.0161715	12.6593	0.348355	0.1921	73.8	8.90427	0.238833	7.35423	33605.5
1.03477	0.37592	0.447953	0.728811	0.275051	0.0162641	-0.351342	0.0908584	0.108273	12.2412	0.167006	0.187	61.7	9.00389	0.567761	6.05866	18359
1.38353	1.14308	1.47913	1.40327	1.85525	1.51928	-0.326775	0.0326379	0.030347	12.2329	0.137526	0.2411	71.2	8.91838	0.238833	4.51196	3818.18
-0.0753589	-0.798699	0.209571	0.357726	-0.447092	-0.765936	-0.208611	0.00636324	0.0528327	14.5537	0.415614	0.3935	66.4	9.43085	0.713101	6.61834	11705.6
1.35559	0.88498	1.56453	1.78868	1.82521	1.88211	-0.0652434	0.0428991	0.0446462	14.619	0.711993	0.2735	81.4	9.10701	0.372274	6.97737	13516.9
1.20664	0.106706	1.4368	1.12969	1.41331	1.30567	-0.216436	0.00905154	0.0578395	12.6525	0.390272	0.7053	62.5	9.01496	0.328077	6.22456	24382.1
1.35559	0.88498	1.56453	1.78868	1.82521	1.88211	3.89499	0.171389	0.144791	12.4402	0.254937	0.2379	81.4	9.10701	0.372274	6.97737	13516.9
1.10982	0.678062	1.46352	1.25615	1.59611	1.39693	0.114194	0.0242618	0.145078	12.1131	0.305238	0.3317	76.2	9.32002	0.423398	8.69629	182193
0.631014	0.161014	1.01239	1.11339	0.932385	0.373622	-0.273037	0.00745301	0.0540813	12.5386	0.166312	0.5079	71.5	6.86239	0	7.72921	14657.7
1.10982	0.678062	1.46352	1.25615	1.59611	1.39693	-0.389333	0.00730578	0.0351016	12.6285	0.663532	0.1378	76.2	9.32002	0.423398	8.69629	182193
1.46713	1.2747	1.76208	1.71766	1.84206	1.88658	-0.122183	0.00900649	-0.0178916	14.3553	0.508954	0.1724	79.1	9.25521	0.359015	6.50817	15561.3
0.74492	-1.09491	1.38778	1.2726	1.16228	0.943007	-0.361014	0.0620662	0.0401161	13.9286	0.412153	0.4868	70.5	8.87445	0.208439	4.73786	2998.13
-0.0753589	-0.798699	0.209571	0.357726	-0.447092	-0.765936	0.0931392	0.0230169	0.0412551	12.0328	0.354735	0.3539	66.4	9.43085	0.713101	6.61834	11705.6
0.631014	0.161014	1.01239	1.11339	0.932385	0.373622	-0.428956	0.0113265	0.12717	14.7231	0.614116	0.2175	71.5	6.86239	0	7.72921	14657.7
-0.161822	1.31175	2.23642	2.26054	1.81348	2.09272	-0.104357	0.044922	0.0278677	15.0999	0.67335	0.5432	89.4	8.40842	0.089346	6.80039	3080.04
1.03477	0.37592	0.447953	0.728811	0.275051	0.0162641	0.927364	0.134916	0.0155818	12.5375	0.513812	0.3975	61.7	9.00389	0.567761	6.05866	18359
1.29784	0.517748	1.74374	1.84566	1.81306	1.87637	-0.154214	0.00965243	0.0634737	12.108	0.126684	0.6287	75.8	9.00594	0.372274	6.81377	29285.9
0.631014	0.161014	1.01239	1.11339	0.932385	0.373622	0.509231	0.128247	0.115359	11.9892	0.337955	0.2784	71.5	6.86239	0	7.72921	14657.7
1.10982	0.678062	1.46352	1.25615	1.59611	1.39693	-0.229113	0.226258	0.0429672	12.2406	0.380112	0.3912	76.2	9.32002	0.423398	8.69629	182193
1.03477	0.37592	0.447953	0.728811	0.275051	0.0162641	-0.360145	0.00393591	-0.0355782	16.0533	0.566712	0.1808	61.7	9.00389	0.567761	6.05866	18359
0.650173	-0.212993	0.291809	0.279379	0.0882275	0.0251445	-0.254192	0.00346062	0.0129557	14.0168	0.803465	0.3904	62.6	9.36517	0	5.44285	3176.21
1.56531	0.947106	1.8159	1.81507	2.03779	2.24113	-0.0599895	0.161459	-0.0370583	12.4288	0.3384	0.3305	72.7	8.81192	0.369724	4.90897	5051.04
1.41236	1.1755	1.76052	1.84502	1.89068	1.83643	-1.55459	0.0544923	-0.00365207	12.3535	0.615072	0.4245	80.2	9.25521	0.359015	6.5582	18035.3
1.35559	0.88498	1.56453	1.78868	1.82521	1.88211	-0.445865	0.0301565	0.0280346	13.5352	0.339487	0.4286	81.4	9.10701	0.372274	6.97737	13516.9
1.29784	0.517748	1.74374	1.84566	1.81306	1.87637	0.279982	0.0968715	0.0312334	12.5532	0.342862	0.1968	75.8	9.00594	0.372274	6.81377	29285.9
1.10982	0.678062	1.46352	1.25615	1.59611	1.39693	-0.425591	0.285344	-0.00723702	12.8604	0.568148	0.3485	76.2	9.32002	0.423398	8.69629	182193
1.03477	0.37592	0.447953	0.728811	0.275051	0.0162641	-0.419373	0.0391338	0.0472321	12.4248	0.561926	0.3565	61.7	9.00389	0.567761	6.05866	18359
0.680226	0.108569	1.16475	1.11069	0.993528	0.547561	-1.06459	0.00245584	-0.0203618	14.7902	0.811541	0.8941	71.2	6.86239	0	7.76387	14843.2
1.29784	0.517748	1.74374	1.84566	1.81306	1.87637	-0.142748	0.0178527	0.0641127	13.1762	0.115754	0.5477	75.8	9.00594	0.372274	6.81377	29285.9
1.18427	1.1255	1.02836	1.08309	1.19364	0.851744	-0.234906	0.0319044	0.0568467	15.3704	0.697337	0.4284	66.4	9.0381	0.548212	0.832909	113.023
1.18427	1.1255	1.02836	1.08309	1.19364	0.851744	-0.234906	0.0195987	0.0568467	15.3704	0.697337	0.4284	66.4	9.0381	0.548212	0.832909	113.023
1.03477	0.37592	0.447953	0.728811	0.275051	0.0162641	0.43529	0.111729	-0.0155836	13.2023	0.674284	0.3103	61.7	9.00389	0.567761	6.05866	18359
-1.12261	0.0619423	-0.699455	-0.525049	-0.978472	-1.11799	0.214305	0.00776682	0.108027	14.7511	0.569283	0.3985	57.5	8.11704	0.538013	3.79144	180.5
-0.161822	1.31175	2.23642	2.26054	1.81348	2.09272	0.78074	0.0100498	-0.0462374	14.537	0.88201	0.5006	89.4	8.40842	0.089346	6.80039	3080.04
-0.161822	1.31175	2.23642	2.26054	1.81348	2.09272	-0.472555	0.0162649	0.0174365	12.86	0.472703	0.1174	89.4	8.40842	0.089346	6.80039	3080.04
1.422	0.699824	1.73683	1.72308	1.795	1.83789	-1.60642	0.117422	0.145985	13.524	0.491278	0.4905	73.8	8.90427	0.238833	7.35423	33605.5
-0.161822	1.31175	2.23642	2.26054	1.81348	2.09272	-0.482266	0.100263	0.0487375	12.8467	0.401911	0.2049	89.4	8.40842	0.089346	6.80039	3080.04
1.03477	0.37592	0.447953	0.728811	0.275051	0.0162641	-0.289916	0.0163807	0.064416	11.9818	0.447383	0.3223	61.7	9.00389	0.567761	6.05866	18359
1.07122	0.58242	1.46759	1.28142	1.61047	1.37607	0.448843	0.142655	0.102862	11.9633	0.0941098	0.35	75.5	9.32002	0.423398	8.68386	175217
1.43633	0.925186	1.73139	1.70304	1.85683	1.83838	-0.408598	0.0849937	0.11783	13.347	0.605386	0.604	73.4	8.90427	0.238833	7.49704	38839.2
1.36172	1.03219	1.60711	1.86371	1.9231	1.85345	0.206246	0.00763327	0.00698622	17.9593	0.790293	0.6383	82	9.10701	0.372274	7.15594	14674.8
0.999263	0.458165	0.374144	0.641883	0.377391	-0.0296416	-0.740567	0.0153057	0.065647	13.7947	0.577223	0.3807	60.9	9.00389	0.567761	6.15507	21591.3
1.41236	1.1755	1.76052	1.84502	1.89068	1.83643	-0.242221	0.00672668	0.084096	15.8325	0.552034	0.2743	80.2	9.25521	0.359015	6.5582	18035.3
1.07122	0.58242	1.46759	1.28142	1.61047	1.37607	-0.684006	0.083689	0.0130344	14.1839	0.667095	0.267	75.5	9.32002	0.423398	8.68386	175217
1.10745	0.806274	0.988591	0.749973	1.13753	0.947626	-0.95005	0.0159202	0.0249104	17.3783	0.795066	0.1557	63.5	9.17737	0.381624	3.47507	2295.96
1.07122	0.58242	1.46759	1.28142	1.61047	1.37607	-0.010903	0.0235521	0.0919206	13.8085	0.158885	0.3694	75.5	9.32002	0.423398	8.68386	175217
1.03609	0.968597	1.81249	1.14282	1.60154	1.69459	0.366214	0.0956449	0.0832446	12.0997	0.205425	0.2444	72.4	7.64879	0.567761	8.031	48504.1
1.07122	0.58242	1.46759	1.28142	1.61047	1.37607	-0.491691	0.0694326	0.13303	12.938	0.392776	0.3225	75.5	9.32002	0.423398	8.68386	175217
-1.28668	-2.16792	-1.56138	-1.36263	-1.45105	-1.301	-0.492368	0.00712987	0.084096	15.8325	0.552034	0.2743	40.6	9.3303	0	3.73297	141.963
1.03609	0.968597	1.81249	1.14282	1.60154	1.69459	-0.879789	0.000880298	0.0249104	17.3783	0.795066	0.1557	72.4	7.64879	0.567761	8.031	48504.1
1.36172	1.03219	1.60711	1.86371	1.9231	1.85345	-0.39644	0.222458	0.00475408	12.486	0.176666	0.355	82	9.10701	0.372274	7.15594	14674.8
1.07122	0.58242	1.46759	1.28142	1.61047	1.37607	-0.540382	0.01221	-0.010345	12.9463	0.579113	0.3196	75.5	9.32002	0.423398	8.68386	175217
0.680226	0.108569	1.16475	1.11069	0.993528	0.547561	-1.03017	0.153509	0.0406939	13.1271	0.327107	0.2992	71.2	6.86239	0	7.76387	14843.2
1.43633	0.925186	1.73139	1.70304	1.85683	1.83838	-0.580691	0.0569603	0.0371825	12.5182	0.401237	0.1921	73.4	8.90427	0.238833	7.49704	38839.2
1.52438	1.46793	1.93206	1.95035	2.00878	2.25329	-1.07528	0.0265539	-0.0718156	13.3966	0.114377	0.1809	81.2	9.30937	0.372274	5.04213	2009.22
0.680226	0.108569	1.16475	1.11069	0.993528	0.547561	-0.47745	0.122914	0.0122523	12.5771	0.221686	0.5079	71.2	6.86239	0	7.76387	14843.2
0.417426	-0.258553	-0.0928867	0.0734235	-0.0801801	-0.08471	-0.654135	0.000255958	0.0189291	21.2387	0.925206	0.5726	56.9	9.73791	0.381624	6.65878	24559.9
1.39132	1.2707	1.57259	1.48773	1.95246	1.47473	0.768219	0.0131502	0.122104	12.6637	0.36839	0.4334	72.4	8.91838	0.238833	4.63181	4419.96
0.727579	-1.03974	1.21081	1.21622	1.10766	0.86571	-0.700859	0.0050702	0.0710106	13.5956	0.262688	0.22522	68.4	8.87445	0.208439	4.68951	3095.58
0.727579	-1.03974	1.21081	1.21622	1.10766	0.86571	-0.700859	0.00304212	0.0710106	13.5956	0.262688	0.22522	68.4	8.87445	0.208439	4.68951	3095.58
-0.0986594	1.18627	2.18262	2.23346	1.82477	2.07137	-0.661812	0.00787798	0.060301	12.4744	0.344834	0.2274	89.4	8.40842	0.089346	6.86537	3148.51
-0.0986594	1.18627	2.18262	2.23346	1.82477	2.07137	-1.07948	0.579199	0.0847388	12.3611	0.443928	0.379	89.4	8.40842	0.089346	6.86537	3148.51
1.07122	0.58242	1.46759	1.28142	1.61047	1.37607	-1.05171	0.179663	0.0336055	14.1207	0.582392	0.1481	75.5	9.32002	0.423398	8.68386	175217
1.43633	0.925186	1.73139	1.70304	1.85683	1.83838	-0.482027	0.00764338	0.0106436	13.208	0.408449	0.2742	73.4	8.90427	0.238833	7.49704	38839.2
0.999263	0.458165	0.374144	0.641883	0.377391	-0.0296416	-1.97104	0.09478	0.00785256	11.8136	0.482261	0.5083	60.9	9.00389	0.567761	6.15507	21591.3
-1.10775	0.0231748	-0.68896	-0.423163	-0.95521	-1.13776	-1.07202	0.00577996	0.147365	14.7732	0.5758	0.3988	57.4	8.11704	0.538013	3.62627	167.026
1.07122	0.58242	1.46759	1.28142	1.61047	1.37607	-1.82905	0.0464011	0.0334123	11.998	0.340537	0.1998	75.5	9.32002	0.423398	8.68386	175217
1.27579	0.415348	1.62673	1.82579	1.88957	1.73848	0.215987	0.00145519	0.0348296	19.2301	0.872102	0.6837	74.9	9.00594	0.372274	6.81102	30638
1.27579	0.415348	1.62673	1.82579	1.88957	1.73848	-0.583976	0.00952673	0.0168044	11.1149	0.0499204	0.3258	74.9	9.00594	0.372274	6.81102	30638
1.07122	0.58242	1.46759	1.28142	1.61047	1.37607	-0.602937	0.0317131	0.0976701	14.3381	0.365587	0.721	75.5	9.32002	0.423398	8.68386	175217
0.999263	0.458165	0.374144	0.641883	0.377391	-0.0296416	0.545816	0.0233962	0.0307273	16.4796	0.683561	0.5693	60.9	9.00389	0.567761	6.15507	21591.3
1.07122	0.58242	1.46759	1.28142	1.61047	1.37607	-0.639873	0.358852	0.0321599	11.8187	0.324628	0.277	75.5	9.32002	0.423398	8.68386	175217
1.10965	1.01914	1.61807	1.11599	1.44371	1.65568	1.22132	0.0213366	0.0347472	11.1673	0.358447	0.56	71.8	7.64879	0.567761	8.0388	51557.2
0.727579	-1.03974	1.21081	1.21622	1.10766	0.86571	0.377219	0.00585345	0.0998782	13.4057	0.414207	0.1788	66.9	8.87445	0.208439	4.68454	2926.36
1.07122	0.58242	1.46759	1.28142	1.61047	1.37607	-0.79582	0.000972488	0.0164455	15.1823	0.77851	0.5392	76	9.32002	0.423398	8.63489	167848
1.39132	1.2707	1.57259	1.48773	1.95246	1.47473	0.0653673	0.0284749	0.164883	12.382	0.221789	0.63	71.8	#NUM!		4.55703	4300.69
1.07122	0.58242	1.46759	1.28142	1.61047	1.37607	-0.435273	0.00911641	0.0293132	14.8781	0.511133	0.5535	76	9.32002	0.423398	8.63489	167848
1.45349	1.06142	1.78873	1.7393	1.75598	1.88683	-1.48748	0.0263892	-0.0237884	12.9585	0.398887	0.2965	79.4	9.25521	0.359015	6.56611	18472.1
1.07122	0.58242	1.46759	1.28142	1.61047	1.37607	0.0304482	0.0326419	-0.0156046	14.163	0.588883	0.2032	75.5	9.32002	0.423398	8.68386	175217
1.54728	1.04512	1.81711	1.76927	1.9804	1.99049	-1.14652	0.01647	0.0655574	15.1947	0.785853	0.5392	74.2	8.96586	0.517614	6.76238	8909.81
1.07122	0.58242	1.46759	1.28142	1.61047	1.37607	-0.238463	0.0778939	0.111512	12.2548	0.258253	0.1052	75.5	9.32002	0.423398	8.68386	175217
1.41236	1.1755	1.76052	1.84502	1.89068	1.83643	-0.574177	0.00615281	0.0409417	13.9272	0.27177	0.2312	80.2	9.25521	0.359015	6.5582	18035.3
0.642118	-0.146389	0.341089	0.287686	0.18279	-0.0615351	-0.74206	0.000246532	0.00977474	21.4465	0.92541	0.3512	62.5	9.36517	0	5.48397	3509.05
1.43641	1.03107	1.63987	1.80087	1.77864	1.78532	-1.93269	0.00767547	0.0841503	11.4897	0.29957	0.4587	82	9.10701	0.372274	7.15594	14674.8
1.07122	0.58242	1.46759	1.28142	1.61047	1.37607	-2.7426	0.00785728	0.0014213	12.6955	0.572259	0.1606	75.5	9.32002	0.423398	8.68386	175217
1.41236	1.1755	1.76052	1.84502	1.89068	1.83643	-0.166416	0.0844513	-0.0779202	11.8247	0.168455	0.4417	80.2	9.25521	0.359015	6.5582	18035.3
1.10302	0.643073	1.52367	1.26801	1.55724	1.31326	-1.03823	0.171683	0.0508946	13.6257	0.0246397	0.3694	76	9.32002	0.423398	8.63489	167848
1.43641	1.03107	1.63987	1.80087	1.77864	1.78532	-0.543282	0.00956658	-0.00123866	11.1541	0.263052	0.2523	82.6	9.10701	0.372274	7.21847	15761.8
1.43641	1.03107	1.63987	1.80087	1.77864	1.78532	-1.93269	0.0364649	0.079678	11.1501	0.0547811	0.4587	82.6	9.10701	0.372274	7.21847	15761.8
1.40618	0.927984	1.54252	1.55304	1.6495	1.81381	-0.238334	0.559715	-0.0303007	13.2388	0.442962	0.2285	72.8	8.90427	0.238833	7.41288	37327.4
-1.2426	-0.402474	-0.532778	-0.366891	-0.691605	-0.928998	-0.213099	0.534101	0.0697438	13.4487	0.65972	0.2961	63	8.20403	0.485869	5.40986	2366.35
1.10302	0.643073	1.52367	1.26801	1.55724	1.31326	-1.4594	0.0425159	0.12591	12.3817	0.143518	0.65	76	9.32002	0.423398	8.63489	167848
0.954217	0.495499	0.458484	0.784714	0.402901	0.0516357	1.88975	0.406066	0.0667528	11.4704	0.162605	0.3557	60.6	9.00389	0.567761	6.08062	21413.2
1.10302	0.643073	1.52367	1.26801	1.55724	1.31326	-0.767886	0.0178949	0.0954191	11.2997	0.0654269	0.2788	76	9.32002	0.423398	8.63489	167848
1.45657	1.3641	1.58848	1.49068	1.85138	1.55079	-1.30351	0.0145795	0.0433603	15.6697	0.608428	0.5621	71.8	8.91838	0.238833	4.55703	4300.69
0.954217	0.495499	0.458484	0.784714	0.402901	0.0516357	-0.747488	0.0591578	-0.0198004	12.7172	0.305101	0.1216	60.6	9.00389	0.567761	6.08062	21413.2
-0.339679	0.0517916	0.999807	0.636703	0.435761	0.350176	-0.852871	0.0971633	0.0716387	12.6745	0.350214	0.3054	66.1	8.37909	0.240312	6.46847	3232.77
1.56697	1.14382	1.78396	1.77045	1.83508	2.046	2.90974	1.0797	0.0615349	11.2997	0.180304	0.4638	73.5	8.96586	0.517614	6.7027	8769.24
1.43641	1.03107	1.63987	1.80087	1.77864	1.78532	-0.727748	0.0510908	0.0672007	14.1836	0.561427	0.3173	82.6	9.10701	0.372274	7.21847	15761.8
0.0367684	1.37818	2.08896	1.9704	1.70552	2.07807	-0.440318	0.0140263	0.0873072	12.9384	0.132699	0.1375	88	8.40842	0.089346	6.82503	3075.76
1.10302	0.643073	1.52367	1.26801	1.55724	1.31326	-0.921202	0.0260009	0.0601543	11.613	0.124261	0.1614	76	9.32002	0.423398	8.63489	167848
1.10302	0.643073	1.52367	1.26801	1.55724	1.31326	0.136127	0.0081864	0.0925979	12.4167	0.088814	0.299	76	9.32002	0.423398	8.63489	167848
1.43641	1.03107	1.63987	1.80087	1.77864	1.78532	-0.494212	0.311363	0.0626378	14.5994	0.411271	0.35	82.6	9.10701	0.372274	7.21847	15761.8
1.32904	0.486201	1.49545	1.77062	1.70504	1.69914	-0.507671	0.00249657	-0.0740358	16.2781	0.703547	0.2112	74.8	9.00594	0.372274	6.63174	27860.2
0.0367684	1.37818	2.08896	1.9704	1.70552	2.07807	-1.84301	0.0792601	-0.0242759	12.1395	0.27155	0.1682	88	8.40842	0.089346	6.82503	3075.76
1.40618	0.927984	1.54252	1.55304	1.6495	1.81381	-0.628876	0.155429	0.0340867	12.2297	0.545981	0.2348	72.8	8.90427	0.238833	7.41288	37327.4
1.6311	1.33525	1.6299	1.78055	1.8163	2.12336	-1.53981	0.00526082	0.0433603	15.6697	0.608428	0.5621	74.2	8.98274	0.436113	2.98062	617.394
1.10302	0.643073	1.52367	1.26801	1.55724	1.31326	0.273868	0.0115202	0.0573411	14.1041	0.475279	0.3502	76	9.32002	0.423398	8.63489	167848
0.0367684	1.37818	2.08896	1.9704	1.70552	2.07807	-0.286865	0.0104167	-0.024003	12.7466	0.174654	0.5558	88	8.40842	0.089346	6.82503	3075.76
1.40618	0.927984	1.54252	1.55304	1.6495	1.81381	-0.221798	0.0558727	0.105903	13.4689	0.449408	0.1697	72.8	8.90427	0.238833	7.41288	37327.4
1.10302	0.643073	1.52367	1.26801	1.55724	1.31326	0.0636296	0.00408976	0.0636428	13.3899	0.433642	0.1802	76.3	9.32002	0.423398	8.58715	161970
1.6281	1.40114	1.82458	1.62878	1.80469	2.13242	0.0636296	0.0101814	0.0636428	13.3899	0.433642	0.1802	81.1	8.99767	0.262037	5.26321	6680.44
1.49919	0.997997	1.62144	1.78647	1.76695	1.98577	-0.572863	0.00817567	0.0356813	12.7004	0.329583	0.1825	83.1	9.10701	0.372274	7.10546	15461.5
0.954217	0.495499	0.458484	0.784714	0.402901	0.0516357	2.51499	0.01168	0.0471475	12.3739	0.483101	0.3372	58.8	9.00389	0.567761	6.06704	20870.8
1.6281	1.40114	1.82458	1.62878	1.80469	2.13242	-1.43495	0.0104	-0.00233298	12.5665	0.436005	0.2485	81	8.99767	0.262037	5.38495	6885.04
1.40618	0.927984	1.54252	1.55304	1.6495	1.81381	-1.00964	0.123192	0.0340867	12.2297	0.545981	0.2348	72.8	8.90427	0.238833	7.41288	37327.4
0.43278	-1.22917	-0.171537	-0.470637	-0.0573186	-0.51744	-0.928635	0.00707879	-0.00770931	14.6773	0.813261	0.4246	55.2	8.2388	0	6.49148	18567.2
1.39374	0.775621	1.59337	1.53613	1.66495	1.82958	6.16083	0.0212223	-0.047099	11.468	0.167796	0.1375	71	8.90427	0.238833	7.40233	35273.4
1.67411	0.914911	1.98457	1.80677	1.8739	2.38108	0.706586	0.0635997	0.0713083	12.4355	0.410141	0.4824	76.2	8.883	0.300029	4.51305	3271.49
1.43751	1.11302	1.76571	1.71462	1.76358	1.92714	-0.428129	0.0261129	0.0426107	12.3256	0.0836762	0.2515	79.9	9.25521	0.359015	6.55279	18286.9
-0.0815853	-0.458068	-0.368672	-0.82358	-1.01607	-0.7292	-1.35809	0.00694583	0.0611832	14.6138	0.713392	0.5164	50.2	9.78186	0.581734	1.91545	270.845
1.43751	1.11302	1.76571	1.71462	1.76358	1.92714	-1.5343	0.00779503	0.0573724	13.6243	0.0259726	0.3694	79.9	9.25521	0.359015	6.55279	18286.9
0.916809	0.508218	0.42067	0.749991	0.40332	0.066175	-2.07695	0.07356	-0.0366677	12.3685	0.591622	0.1482	58.8	9.00389	0.567761	6.06704	20870.8
-0.863607	0.293291	-0.904819	-0.591512	-0.469428	-0.699811	-0.282407	0.0340786	0.0675068	13.5897	0.455254	0.2334	56.4	9.34421	0	#VALUE!	171.705
-0.321141	-1.21663	0.224682	0.243573	-0.151088	-0.366163	0.445189	0.102177	0.00343154	10.8107	0.29715	0.2528	64.9	8.10286	0.408822	6.46084	3975.58
0.0530914	1.36817	2.16609	1.96585	1.73119	2.12406	2.13685	0.010343	0.0634848	14.3551	0.511931	0.1327	87.5	8.40842	0.089346	6.72371	2950.87
1.43751	1.11302	1.76571	1.71462	1.76358	1.92714	-0.948973	0.0306486	0.0426107	12.3256	0.0836762	0.2515	79.9	9.25521	0.359015	6.55279	18286.9
1.39374	0.775621	1.59337	1.53613	1.66495	1.82958	-0.186076	0.091513	-0.0307783	11.0626	0.107739	0.3062	71	8.90427	0.238833	7.40233	35273.4
1.12697	0.591247	1.51957	1.46089	1.60004	1.2691	-0.746716	0.0409893	-0.124594	12.2393	0.202872	0.4526	77.8	9.32002	0.423398	8.52359	155426
1.02266	1.10912	0.93098	1.20114	1.03692	0.341793	0.0299748	0.0568217	-0.0213833	12.5213	0.789792	0.5003	70.4	8.91761	0.349326	4.88507	2279.48
0.344942	0.158994	-0.120056	-0.72221	-0.560893	-0.366158	-0.00463276	0.000297579	0.0224931	21.16	0.938113	0.354	51.7	9.86773	0.713101	5.08512	5301.63
1.45372	0.93571	1.69595	1.85861	1.74258	2.04464	-0.601135	0.336116	0.194072	16.0928	0.560374	0.5286	82.5	9.10701	0.372274	7.07386	13966.5
1.45372	0.93571	1.69595	1.85861	1.74258	2.04464	0.035076	0.0115688	0.133782	18.5429	0.549114	0.7584	82.5	9.10701	0.372274	7.07386	13966.5
1.58481	1.30034	1.8675	1.62141	1.73154	2.0358	-0.426375	0.123509	-0.0891941	10.5051	0.520265	0.3274	81.9	8.99767	0.262037	5.14108	6995.8
1.07113	0.995092	1.47267	1.07939	1.31201	1.56126	-0.260557	0.0186528	-0.00852497	12.4584	0.497079	0.1991	72.8	7.64879	0.567761	8.14934	61574.6
1.17067	0.602993	1.35914	1.16131	1.447	1.53239	0.330615	0.241457	0.0866837	11.3781	0.194951	0.1621	64.6	9.01496	0.328077	6.27288	28614.1
1.53705	1.11363	1.7889	1.81124	1.82207	2.1206	-0.484171	0.0286579	0.144979	12.4866	0.108054	0.2357	74.7	8.96586	0.517614	6.68549	9040.86
1.45372	0.93571	1.69595	1.85861	1.74258	2.04464	-0.365052	0.00794789	-0.0484844	12.8236	0.533776	0.1987	82.5	9.10701	0.372274	7.07386	13966.5
1.3526	0.936318	1.78319	1.69587	1.80572	2.0698	-0.112891	0.0158239	0.0646649	11.3678	0.0872334	0.1687	80.4	9.25521	0.359015	6.32776	16134.6
1.28999	0.411818	1.56838	1.73298	1.7641	1.60483	-0.560109	0.01392	-0.00811101	12.7454	0.417219	0.3085	76.5	9.00594	0.372274	6.45755	24752.4
1.50751	1.23649	1.8167	1.81487	1.86925	2.3379	0.837249	0.102143	0.0894201	13.3004	0.550293	0.35027	82.1	9.30937	0.372274	4.42963	1466.19
1.41977	0.88886	1.76876	1.69842	1.76497	2.03146	0.0558866	0.00959404	-0.136402	13.2608	0.685592	0.4246	82.6	9.10701	0.372274	6.80295	11461.4
1.41977	0.88886	1.76876	1.69842	1.76497	2.03146	0.0558866	0.0097086	-0.136402	13.2608	0.685592	0.4246	82.6	9.10701	0.372274	6.80295	11461.4
1.36069	0.810646	1.57503	1.28502	1.39313	1.5275	-0.238387	0.0328083	0.124734	15.701	0.370797	0.4423	70.1	8.98354	0.436113	5.44025	4809.52
0.570503	-0.113299	0.480264	0.407538	0.123987	0.182197	0.429169	0.0100802	-0.0236779	15.249	0.740424	0.635	63.8	9.36517	0	4.96215	2959.36
1.41977	0.88886	1.76876	1.69842	1.76497	2.03146	-0.0628361	0.0145581	0.192467	18.9253	0.390171	0.862	82.6	9.10701	0.372274	6.80295	11461.4
-0.495822	-1.44279	0.187761	0.173715	-0.204703	-0.333863	0.055395	0.000259566	0.020669	21.0203	0.938949	0.354	64.1	8.10286	0.408822	6.13101	3411.05
1.41977	0.88886	1.76876	1.69842	1.76497	2.03146	-0.345664	0.00587433	-0.0871574	17.1767	0.814333	0.6418	82.6	9.10701	0.372274	6.80295	11461.4
1.38379	0.855689	1.70579	1.81998	1.7404	2.05166	1.70081	0.00636612	0.0600605	13.7474	0.594922	0.3334	82.6	9.10701	0.372274	6.42875	9278.05
1.36808	0.955645	1.79397	1.76592	1.77085	2.04248	0.244241	0.0260187	0.205396	13.5842	0.509598	0.3173	82.2	9.10701	0.372274	6.35089	10540
1.36808	0.955645	1.79397	1.76592	1.77085	2.04248	-1.18809	0.0101931	0.129509	16.0367	0.423914	0.673	82.2	9.10701	0.372274	6.35089	10540
1.36808	0.955645	1.79397	1.76592	1.77085	2.04248	-1.24032	0.00336057	0.130934	15.4381	0.674515	0.3392	82.2	9.10701	0.372274	6.35089	10540
1.14427	0.585224	1.614	1.53235	1.64003	1.45021	0.0234645	0.0479638	0.0110428	11.5839	0.519753	0.6674	81	9.32002	0.423398	8.31691	147128
1.54558	1.51231	1.62563	1.65793	1.80121	1.97197	0.40952	0.00601845	0.0974174	15.0556	0.567842	0.218	74.7	8.98274	0.436113	4.11741	558.497
1.36808	0.955645	1.79397	1.76592	1.77085	2.04248	-0.5509	0.00542214	0.0995473	18.136	0.533462	0.7584	82.2	9.10701	0.372274	6.35089	10540
1.54804	1.28515	1.84209	1.37278	1.97025	1.90643	-0.359969	0.697049	0.0712447	15.55	0.65058	0.5474	68.6	8.85809	0.345076	4.32281	4622.5
-0.334835	1.34558	2.43698	1.86865	1.60609	2.24764	-0.518059	0.0560092	0.0315084	16.6164	0.747412	0.4203	87.3	8.40842	0.089346	6.47405	1936.12
1.36808	0.955645	1.79397	1.76592	1.77085	2.04248	-0.430439	0.00455953	0.0995473	18.136	0.533462	0.7584	82.2	9.10701	0.372274	6.35089	10540
1.32102	0.494694	1.64377	1.78517	1.7082	1.68249	-0.730551	1.03435	0.03692	16.4221	0.555833	0.3856	79.4	9.00594	0.372274	6.39175	29226.7
1.38467	1.00687	1.76139	1.60541	1.81471	2.0009	-0.406395	0.156388	0.0530922	14.9159	0.388366	0.4563	78	9.25521	0.359015	6.09987	14649.8
1.10981	0.37573	1.64981	1.49292	1.62786	1.38547	-0.491303	0.0211568	0.105353	15.0781	0.531105	0.4468	81.2	9.32002	0.423398	8.26018	144519
1.10981	0.37573	1.64981	1.49292	1.62786	1.38547	-0.491303	0.0296196	0.105353	15.0781	0.531105	0.4468	81.2	9.32002	0.423398	8.26018	144519
0.578765	0.215835	0.469179	0.491187	0.0949021	0.248784	-0.111504	0.00450313	0.0340994	20.5822	0.937329	0.353	63.5	9.36517	0	4.8331	2994.16
1.38467	1.00687	1.76139	1.60541	1.81471	2.0009	0.130898	0.0946374	-0.105164	10.3836	0.407303	0.1753	78	9.25521	0.359015	6.09987	14649.8
-0.916404	-0.861342	-0.387461	-0.296232	-0.970115	-1.01379	-0.772659	0.0143747	0.0249977	13.1261	0.355134	0.44452	52.2	8.66476	0.317878	5.97406	12997.1
-0.916404	-0.861342	-0.387461	-0.296232	-0.970115	-1.01379	-0.772659	0.0101494	0.0249977	13.1261	0.355134	0.44452	52.2	8.66476	0.317878	5.97406	12997.1
-0.916404	-0.861342	-0.387461	-0.296232	-0.970115	-1.01379	-0.772659	0.00130679	0.0249977	13.1261	0.355134	0.44452	52.2	8.66476	0.317878	5.97406	12997.1
0.631014	0.161014	1.01239	1.11339	0.932385	0.373622	-0.431993	0.00875698	-0.0853153	15.0391	0.800459	0.5979	71.5	6.86239	0	7.72921	14843.2
0.184858	-0.615061	-0.240622	-0.217558	-0.422098	-0.458367	-0.267459	0.300014	0.0927872	12.2856	0.436852	0.1197	58.1	8.56042	0.529513	6.09718	8908.15
1.55484	1.52545	1.88438	1.92075	2.00139	2.27563	0.617331	0.00687063	0.0793257	12.5753	0.172517	0.147	82.1	9.30937	0.372274	4.87977	2009.22
1.39374	0.775621	1.59337	1.53613	1.66495	1.82958	-0.910648	0.0615136	0.0415584	15.7074	0.526552	0.243	71	8.90427	0.238833	7.40233	35273.4
-0.102027	1.19142	2.15479	1.7896	1.66999	2.1097	0.208204	0.0212369	0.0487375	12.8467	0.401911	0.2613	89.4	8.40842	0.089346	6.80039	2398.09
1.53705	1.11363	1.7889	1.81124	1.82207	2.1206	-0.358196	0.00223684	0.0194225	15.0034	0.68834	0.5392	74.7	8.96586	0.517614	6.68549	8465.55

## Sheet: table6-car10
average	car10	scale	ocf	lnasset	leverage	top1	freedom	lndist	langua	lntrade	gdp
1.12903	0.0379434	0.00405291	0.0904574	15.0938	0.623034	0.2936	75.7	9.32002	0.423398	8.79458	205802
1.78704	0.00281874	0.0965306	0.0461781	12.415	0.250337	0.5663	81.7	8.99767	0.262037	6.11102	7051.41
1.24137	-0.961233	0.916351	0.023052	13.9454	0.0434851	0.3181	75.7	9.32002	0.423398	8.79458	205802
1.78704	0.0956221	0.068052	0.15559	13.0663	0.20707	0.4933	81.7	8.99767	0.262037	6.11102	7051.41
-0.275433	-0.00209633	0.0109979	0.181169	15.3759	0.411059	0.149	67.1	8.10286	0.408822	6.68374	5065.14
1.72906	0.0372154	0.0350944	0.0181391	13.675	0.590085	0.2591	76.4	8.98274	0.436113	2.0149	709.2
1.63895	0.140405	0.00901255	0.270433	12.6649	0.710138	0.1984	88.8	8.40842	0.089346	6.90855	3732.17
1.00588	0.180154	5.73256	-0.153111	11.7074	0.677872	0.299	75.2	9.85639	0.713101	5.98116	2982.58
1.49553	0.159011	0.0172963	0.0410807	12.7098	0.513307	0.2064	74.2	8.90427	0.238833	7.5992	39495.5
1.49553	0.110662	0.0551107	0.0885366	11.3002	0.175624	0.2805	74.2	8.90427	0.238833	7.5992	39495.5
1.24137	0.170868	0.0215296	0.111585	14.3439	0.619451	0.0878	75.7	9.32002	0.423398	8.79458	205802
-0.135259	0.148225	0.155946	0.103523	11.8564	0.518628	0.614	64.2	8.56042	0.529513	6.5859	10422.4
1.24137	0.00688925	0.00669776	0.0992841	14.2285	0.564089	0.137	75.7	9.32002	0.423398	8.79458	205802
1.24137	-0.0912675	0.247883	0.104736	12.6476	0.672213	0.2203	75.7	9.32002	0.423398	8.79458	205802
0.487412	-0.0325476	0.0240652	0.113583	16.6291	0.669284	0.1976	62.5	9.00389	0.567761	6.25133	20857.6
0.487412	-0.160998	0.0104388	0.00460864	14.0134	0.590478	0.1103	62.5	9.00389	0.567761	6.25133	20857.6
-0.353362	-0.0941229	0.022316	0.128589	13.1989	0.349884	0.3391	53.1	7.75397	0.493816	7.29884	2452.14
0.474806	-0.0172532	0.245866	0.09106	14.0341	0.487656	0.2597	74.5	8.37909	0.240312	6.65634	3585.82
1.46139	-0.0969449	0.336094	0.0602442	12.1225	0.520198	0.2309	71.8	8.91838	0.238833	4.73891	4555.08
1.18223	0.0138006	0.0311345	0.0888796	15.9586	0.622609	0.2637	67.5	8.98354	0.436113	5.56529	5426.86
1.58963	0.0815238	0.104834	0.0906544	16.2392	0.581201	0.2588	77.7	9.25521	0.359015	6.67834	17162.6
1.33361	-0.120846	0.0935155	0.106128	14.4687	0.457494	0.4177	78	9.00594	0.372274	6.71052	28606.7
1.24137	-0.0845217	0.00495889	0.0880961	11.9007	0.175146	0.1174	75.7	9.32002	0.423398	8.79458	205802
0.659118	0.0827229	0.0142068	0.104853	13.1207	0.284143	0.2055	72.2	8.87445	0.208439	4.93577	3705.88
0.00744604	-0.135986	0.0807066	0.0506801	14.1171	0.410004	0.2051	52.3	9.86773	0.713101	5.09252	5198.72
0.909884	-0.277657	0.064311	-0.0355558	11.854	0.475726	0.2999	73.8	6.86239	0	7.89596	17205.8
1.49553	-0.79005	0.00361519	0.00509763	14.2002	0.776207	0.2305	74.2	8.90427	0.238833	7.5992	39495.5
1.24137	-0.0356599	0.0199688	0.0919981	12.503	0.200639	0.2294	75.7	9.32002	0.423398	8.79458	205802
1.24137	-0.18289	0.0113189	0.041815	15.7693	0.523854	0.3657	75.7	9.32002	0.423398	8.79458	205802
1.57533	-0.125804	0.0132568	0.132814	12.537	0.327618	0.2074	80.9	9.10701	0.372274	7.26634	14339
1.24137	0.0498591	0.0169593	0.00825019	12.751	0.325327	0.4124	75.7	9.32002	0.423398	8.79458	205802
1.81084	0.152485	0.0701096	0.0193013	11.8546	0.407649	0.3047	84.2	9.30937	0.372274	5.20675	2079.21
1.24137	0.0105827	1.36612	0.193346	13.0361	0.341471	0.3534	75.7	9.32002	0.423398	8.79458	205802
1.69314	-0.0330713	0.0216662	0.108525	14.7427	0.626793	0.3375	76.2	8.96586	0.517614	7.02678	9141.05
1.33361	-0.159123	0.0864527	0.0107979	13.163	0.410005	0.2102	78	9.00594	0.372274	6.71052	28606.7
1.24137	-0.051237	0.186774	0.0266831	12.7854	0.299088	0.0696	75.7	9.32002	0.423398	8.79458	205802
1.78704	0.129583	0.15562	0.0853938	13.7409	0.265044	0.4499	81.7	8.99767	0.262037	6.11102	7051.41
1.46139	0.103411	0.070787	0.102071	12.2465	0.51818	0.3497	71.8	8.91838	0.238833	4.73891	4555.08
1.57533	-0.0190644	0.00382683	0.101084	14.4837	0.450591	0.2751	80.9	9.10701	0.372274	7.26634	14339
1.76457	0.0536525	1.99225	0.0428626	13.499	0.777314	0.3266	74.3	8.85809	0.345076	4.7185	4341.67
1.49553	-0.129902	0.100419	0.0665573	12.0088	0.312803	0.3276	74.2	8.90427	0.238833	7.5992	39495.5
1.24137	0.0561342	0.0761789	0.114136	11.3129	0.0757343	0.2358	75.7	9.32002	0.423398	8.79458	205802
1.78704	-0.0507349	0.0096985	0.0247094	16.3562	0.634036	0.3108	81.7	8.99767	0.262037	6.11102	7051.41
1.24137	-0.090412	0.183983	0.193346	13.0361	0.341471	0.3534	75.7	9.32002	0.423398	8.79458	205802
1.00588	-0.0973709	10.501	0.0811037	15.3114	0.732553	0.3586	75.2	9.85639	0.713101	5.98116	2982.58
1.63895	-0.0484494	0.021166	0.119787	13.7927	0.29537	0.4318	88.8	8.40842	0.089346	6.90855	3732.17
-0.275433	-0.0263173	0.006415	0.0877392	12.9204	0.763876	0.3822	67.1	8.10286	0.408822	6.68374	5065.14
1.81084	0.0853639	0.00768827	0.0445076	13.0691	0.36916	0.1432	84.2	9.30937	0.372274	5.20675	2079.21
1.11652	-0.0528879	0.0217463	0.0576405	14.3204	0.324425	0.169	63.9	9.01496	0.328077	6.38165	27878.6
1.24137	0.128454	0.00745325	0.169601	13.5804	0.130756	0.6573	75.7	9.32002	0.423398	8.79458	205802
1.33361	0.165217	0.173301	0.0966885	11.8337	0.396195	0.363	78	9.00594	0.372274	6.71052	28606.7
0.487412	-0.11733	0.0254467	-0.0116387	12.2046	0.333652	0.3853	62.5	9.00389	0.567761	6.25133	20857.6
1.24137	0.0580116	0.0800848	0.0434296	11.8012	0.243354	0.3663	75.7	9.32002	0.423398	8.79458	205802
1.78704	0.0236794	0.0243003	0.0785065	13.9566	0.353277	0.5337	81.7	8.99767	0.262037	6.11102	7051.41
1.57533	-0.0319448	0.010964	0.0710755	14.0997	0.157171	0.3325	80.9	9.10701	0.372274	7.26634	14339
1.49553	-0.0115673	0.0757904	-0.00698837	13.7623	0.449026	0.2304	74.2	8.90427	0.238833	7.5992	39495.5
1.57533	0.0726526	0.0581929	0.0961429	13.8643	0.522792	0.4886	80.9	9.10701	0.372274	7.26634	14339
1.63895	0.0859077	0.111113	0.079567	13.4608	0.568854	0.3396	88.8	8.40842	0.089346	6.90855	3732.17
0.909884	0.0399842	0.00473939	0.0777899	12.2391	0.178888	0.149	73.8	6.86239	0	7.89596	17205.8
1.49553	0.297866	0.0476148	0.0961429	13.8643	0.522792	0.4886	74.2	8.90427	0.238833	7.5992	39495.5
1.24137	-0.0359436	0.0247984	0.0688056	12.9551	0.312123	0.1398	75.7	9.32002	0.423398	8.79458	205802
0.152143	0.125202	0.110012	0.20135	11.9118	0.197416	0.4025	69.4	8.8634	0.507415	4.08429	2416.27
0.487412	-0.0269702	0.050582	-0.00523485	12.8938	0.362148	0.4261	62.5	9.00389	0.567761	6.25133	20857.6
1.49553	0.0927127	0.0186784	0.230505	13.1891	0.231562	0.4815	74.2	8.90427	0.238833	7.5992	39495.5
1.76113	-0.0239346	0.0257235	0.0164525	14.3957	0.58256	0.2234	74.1	8.75256	0.707151	4.17746	2758.94
1.58963	0.23388	0.00819699	0.059322	11.9948	0.272617	0.3796	77.7	9.25521	0.359015	6.67834	17162.6
1.57533	0.0549336	0.54511	0.137793	13.7943	0.296462	0.4838	80.9	9.10701	0.372274	7.26634	14339
0.00744604	-0.122502	0.0116178	0.0282467	14.1059	0.644885	0.5175	52.3	9.86773	0.713101	5.09252	5198.72
1.24137	-0.0182856	0.0025086	0.04891	14.127	0.54268	0.3801	75.7	9.32002	0.423398	8.79458	205802
1.57533	0.281399	0.0117928	0.0992841	14.2285	0.564089	0.137	80.9	9.10701	0.372274	7.26634	14339
1.21909	0.0527746	0.27446	-0.0184075	12.2829	0.557854	0.1953	78.8	8.75968	0.463541	2.33214	307.472
-1.66717	0.00673229	0.191093	-0.0170412	12.8245	0.500409	0.3703	56.4	9.3303	0	3.76908	90.3518
-0.353621	-0.00946782	0.0658579	0.0188808	14.3328	0.639548	0.328	63.6	9.43085	0.713101	6.6953	11577.4
-0.198172	-0.013272	0.267393	-0.0815262	12.6675	0.312621	0.3334	52.9	9.73791	0.381624	6.61754	20628.3
-1.20945	-0.168188	0.226389	0.0965722	12.5984	0.365051	0.4538	58.2	8.30719	0.356975	2.61813	71.5787
0.670291	0.101596	0.0714634	0.0179717	12.1242	0.473698	0.4457	68.3	8.84619	0.270281	5.33754	5263.81
1.53612	-0.540587	0.00929855	0.0776312	14.0416	0.267914	0.504	81	9.10701	0.372274	7.13569	13301.4
1.2656	0.0807761	0.019442	0.0274325	12.9495	0.289916	0.1553	75.1	9.32002	0.423398	8.75774	194854
1.2656	-0.18921	0.0984735	0.125499	12.5349	0.207321	0.4749	75.1	9.32002	0.423398	8.75774	194854
0.232448	0.0296985	0.15248	0.0682423	12.4904	0.508317	0.3515	67.9	8.90442	0.472567	2.98062	589.501
1.77224	0.322037	0.00486983	0.0564831	13.3301	0.452687	0.4352	74	8.75256	0.707151	4.08429	2551.23
0.513282	0.069327	0.0260922	0.0417478	11.5409	0.505474	0.5083	62.5	9.00389	0.567761	6.161	19618
0.453274	-0.0261037	0.0209196	0.115388	13.9522	0.640241	0.4317	59.4	8.9423	0.496365	2.59749	553.196
1.36655	-0.0511468	0.0234794	0.0696233	13.1528	0.311571	0.1972	69.6	7.64879	0.567761	7.99726	48668.6
1.86045	0.0148598	0.0740091	-0.0352622	12.3723	0.0411406	0.2737	83.7	9.30937	0.372274	5.09068	2054.16
0.277887	0.0496408	0.0439128	0.0280759	16.0599	0.579458	0.2714	73.8	8.37909	0.240312	6.51841	3189.58
1.36655	-0.0376371	0.015578	0.0958884	14.7197	0.420942	0.3953	69.6	7.64879	0.567761	7.99726	48668.6
1.77817	-0.03218	0.11019	0.0114237	12.2806	0.247113	0.4042	81.5	8.99767	0.262037	5.93463	6799.5
0.719001	0.268752	0.045954	0.117788	10.8664	0.135032	0.2746	69.7	8.87445	0.208439	4.8768	3532.53
1.62292	-0.066239	3.71469	0.123877	12.1211	0.222493	0.2972	88.6	8.40842	0.089346	6.90204	3418.63
1.2656	0.116831	0.225207	0.00482851	12.5136	0.259383	0.2559	75.1	9.32002	0.423398	8.75774	194854
1.2656	-0.296631	0.0109534	0.0420507	14.679	0.754404	0.6145	75.1	9.32002	0.423398	8.75774	194854
1.67472	0.0576826	0.0355781	-0.0308669	14.0923	0.417215	0.3801	78.5	9.25521	0.359015	6.59222	16498.8
0.813878	-0.203064	0.012689	0.0181606	13.6369	0.412868	0.4436	74.3	6.86239	0	7.7831	16239
1.4881	-0.0312665	0.38645	0.0618533	14.4655	0.39569	0.3008	73.8	8.90427	0.238833	7.4987	36658
1.2656	-0.05513	0.0158042	0.14655	12.7142	0.250737	0.3534	75.1	9.32002	0.423398	8.75774	194854
1.53612	0.138082	0.0182721	-0.0525707	13.182	0.678441	0.3077	81	9.10701	0.372274	7.13569	13301.4
1.4881	0.0672535	0.0359786	-0.00690948	12.6852	0.495562	0.3552	73.8	8.90427	0.238833	7.4987	36658
1.2656	-0.0112874	0.0404719	0.0144766	13.1163	0.591505	0.2469	75.1	9.32002	0.423398	8.75774	194854
1.2656	0.0828932	0.0160196	0.0518793	13.5078	0.29261	0.2236	75.1	9.32002	0.423398	8.75774	194854
0.813878	-0.0424755	0.0295668	0.0660762	13.6252	0.388553	0.2647	74.3	6.86239	0	7.7831	16239
1.38588	-0.114258	0.783333	0.0202476	13.8858	0.110476	0.1829	76.4	9.00594	0.372274	6.59865	26662.3
0.513282	0.0318505	0.0258129	0.173891	12.7921	0.407026	0.4285	62.5	9.00389	0.567761	6.161	19618
1.2656	-0.00779818	0.0148082	0.075589	13.428	0.204314	0.5477	75.1	9.32002	0.423398	8.75774	194854
0.864055	0.0146674	0.108835	0.0327193	13.1576	0.442046	0.1099	69.7	9.86139	0.713101	3.87183	595.301
1.2656	-0.104938	0.0158236	0.00388203	13.6104	0.572718	0.389	75.1	9.32002	0.423398	8.75774	194854
1.10573	-0.0865866	0.637859	-0.00316328	13.5449	0.338446	0.3579	63.3	9.01496	0.328077	6.27382	25951.5
1.38588	0.119604	0.0504381	0.00449223	11.228	0.108939	0.4788	76.4	9.00594	0.372274	6.59865	26662.3
1.71204	0.115941	0.0999597	0.103224	14.8062	0.612141	0.2808	74.9	8.81192	0.369724	5.02651	5410.19
1.62292	0.0992357	0.01894	0.0706423	18.5737	0.839813	0.2938	88.6	8.40842	0.089346	6.90204	3418.63
0.513282	-0.106076	0.0845176	-0.00765609	14.0337	0.379893	0.1472	62.5	9.00389	0.567761	6.161	19618
1.53612	-0.103771	0.0205905	0.0418018	12.9814	0.348269	0.1432	81	9.10701	0.372274	7.13569	13301.4
0.513282	-0.0917484	0.231813	0.0326152	13.1489	0.535317	0.2155	62.5	9.00389	0.567761	6.161	19618
-0.198172	0.0167819	0.0582654	-0.0625571	14.26	0.593529	0.1809	52.9	9.73791	0.381624	6.61754	20628.3
0.513282	-0.00618051	0.00345053	0.0162451	12.2414	0.417697	0.4475	62.5	9.00389	0.567761	6.161	19618
1.10573	0.366825	0.0120396	0.102562	17.0585	0.592813	0.1168	63.3	9.01496	0.328077	6.27382	25951.5
-0.172104	-0.00728759	0.0570081	0.0715391	14.6282	0.694418	0.3375	61.9	8.56042	0.529513	6.37281	10156.2
1.38588	-0.581707	0.00973954	0.04501	12.4269	0.232952	0.2616	76.4	9.00594	0.372274	6.59865	26662.3
0.797759	-0.0261497	0.013099	0.0532475	16.4047	0.671818	0.4461	63.6	9.13046	0.713101	5.74716	13125.5
1.4881	0.0854189	0.111121	-0.00380415	13.4129	0.31237	0.315	73.8	8.90427	0.238833	7.4987	36658
1.2656	-0.0137365	0.0580892	0.0274325	12.9495	0.289916	0.1553	75.1	9.32002	0.423398	8.75774	194854
1.53612	0.033568	0.152847	0.00107799	15.0798	0.53097	0.2926	81	9.10701	0.372274	7.13569	13301.4
0.94091	0.0232533	0.0234917	0.0776312	14.0416	0.267914	0.504	76.5	9.85639	0.713101	5.74588	2770.45
1.2656	0.0273199	0.00489124	0.0326152	13.1489	0.535317	0.2155	75.1	9.32002	0.423398	8.75774	194854
1.2656	-0.423569	0.0954348	0.086706	14.0029	0.265224	0.18	75.1	9.32002	0.423398	8.75774	194854
1.62292	-0.0526358	0.0234374	0.0908468	13.0025	0.441878	0.1976	88.6	8.40842	0.089346	6.90204	3418.63
1.09817	0.0110223	0.10001	0.089583	12.6711	0.386833	0.358	67.7	9.0381	0.548212	0.845868	127.479
0.513282	0.0172434	0.0194925	0.0086147	12.0948	0.216634	0.2906	62.5	9.00389	0.567761	6.161	19618
1.2656	0.0711216	0.0135792	-0.094563	13.0027	0.514787	0.4168	75.1	9.32002	0.423398	8.75774	194854
1.53612	0.0160094	0.282991	-0.019976	13.8405	0.575978	0.4257	81	9.10701	0.372274	7.13569	13301.4
1.2656	0.00812605	0.122323	0.0567535	13.5825	0.230729	0.4454	75.1	9.32002	0.423398	8.75774	194854
1.2656	0.0497679	0.0057299	0.137535	13.2797	0.438533	0.2072	75.1	9.32002	0.423398	8.75774	194854
1.53612	0.00638171	0.0348438	0.0629903	13.5923	0.494547	0.2425	81	9.10701	0.372274	7.13569	13301.4
1.10573	-0.144581	0.0972717	0.0341797	11.6956	0.331773	0.3209	63.3	9.01496	0.328077	6.27382	25951.5
1.4881	0.10009	0.0250629	0.02578	13.3034	0.417886	0.2019	73.8	8.90427	0.238833	7.4987	36658
0.453274	-0.309999	0.0346226	-0.00801623	13.7618	0.391448	0.2669	59.4	8.9423	0.496365	2.59749	553.196
1.38588	-0.414456	1.58368	-0.0134651	13.1656	0.702266	0.2523	76.4	9.00594	0.372274	6.59865	26662.3
0.797759	-0.0228717	0.31563	0.142857	13.7443	0.412418	0.4078	63.6	9.13046	0.713101	5.74716	13125.5
1.2656	0.204637	0.049497	0.0434223	13.0363	0.232656	0.3776	75.1	9.32002	0.423398	8.75774	194854
0.813878	-0.0498746	0.0558385	-0.0114306	14.085	0.553386	0.2834	74.3	6.86239	0	7.7831	16239
-0.661515	0.113982	0.00616631	0.0622233	13.8414	0.223136	0.174	57.1	8.66476	0.317878	6.76803	15742
1.53612	0.104868	0.0663517	0.0629903	13.5923	0.494547	0.2425	81	9.10701	0.372274	7.13569	13301.4
0.813878	0.00127333	0.0111603	-0.107987	14.3234	0.634299	0.2616	74.3	6.86239	0	7.7831	16239
1.4881	-0.135628	0.0434381	0.0180861	12.922	0.392881	0.2143	73.8	8.90427	0.238833	7.4987	36658
-0.198172	0.0836329	0.00671684	-0.00440762	16.7436	0.726651	0.4234	52.9	9.73791	0.381624	6.61754	20628.3
1.67472	0.0387559	0.0666514	-0.0174633	14.147	0.594365	0.5143	78.5	9.25521	0.359015	6.59222	16498.8
-0.661515	0.0387559	0.00671691	0.0704757	12.1809	0.46527	0.219	57.1	8.66476	0.317878	6.76803	15742
1.67472	-0.00264763	0.021653	-0.00380415	13.4129	0.31237	0.315	78.5	9.25521	0.359015	6.59222	16498.8
0.719001	-0.0461087	0.00827685	0.0785089	13.103	0.191361	0.2011	69.7	8.87445	0.208439	4.8768	3532.53
0.719001	-0.0451546	0.0104776	0.0785089	13.103	0.191361	0.2011	69.7	8.87445	0.208439	4.8768	3532.53
1.24616	0.222361	0.0308503	0.101847	13.2492	0.485358	0.129	75.4	9.32002	0.423398	8.66318	187072
1.2656	0.0197006	0.0423124	-0.054225	13.0189	0.613115	0.3848	75.1	9.32002	0.423398	8.75774	194854
1.62292	0.0989429	0.0526277	0.0877855	12.4392	0.359387	0.5247	88.6	8.40842	0.089346	6.90204	3418.63
1.53612	-0.00850041	0.0885255	0.0477554	13.5662	0.272094	0.2199	81	9.10701	0.372274	7.13569	13301.4
-0.728817	-0.0430026	0.140652	-0.0846503	13.1623	0.527927	0.2217	58.6	9.34421	0	3.28915	149.295
1.38588	-0.0637444	0.155151	0.0680535	13.6708	0.348399	0.2749	76.4	9.00594	0.372274	6.59865	26662.3
1.2656	-0.0131704	0.0170685	0.14655	12.7142	0.250737	0.3534	75.1	9.32002	0.423398	8.75774	194854
0.813878	-0.084144	0.15088	0.0622233	13.8414	0.223136	0.174	74.3	6.86239	0	7.7831	16239
1.38588	-0.0169981	0.0710268	-0.00690948	12.6852	0.495562	0.3552	76.4	9.00594	0.372274	6.59865	26662.3
1.2656	-0.103745	0.0409912	0.101633	12.5596	0.491159	0.1711	75.1	9.32002	0.423398	8.75774	194854
1.71204	0.0180867	0.0133661	0.041636	15.6396	0.520075	0.3754	74.9	8.81192	0.369724	5.02651	5410.19
1.53612	-0.0800749	0.127456	0.0824224	16.7853	0.603456	0.5159	81	9.10701	0.372274	7.13569	13301.4
1.10573	-0.0527826	0.104267	0.0749024	14.244	0.494019	0.4562	63.3	9.01496	0.328077	6.27382	25951.5
0.513282	-0.0131463	0.105599	0.012494	12.023	0.404759	0.278	62.5	9.00389	0.567761	6.161	19618
1.2656	0.0588308	0.746004	0.00524217	12.6201	0.396023	0.2619	75.1	9.32002	0.423398	8.75774	194854
1.2656	-0.0639293	0.0831284	0.0629903	13.5923	0.494547	0.2425	75.1	9.32002	0.423398	8.75774	194854
0.797759	-0.0794193	0.0317986	0.075589	13.428	0.204314	0.5477	63.6	9.13046	0.713101	5.74716	13125.5
0.277887	-0.333498	0.038983	0.0762424	12.1965	0.179011	0.3428	73.8	8.37909	0.240312	6.51841	3189.58
1.67472	-0.0344883	0.0292878	-0.0383118	12.8794	0.669972	0.2126	78.5	9.25521	0.359015	6.59222	16498.8
1.2656	0.150967	0.00741755	0.132891	14.7927	0.438572	0.2391	75.1	9.32002	0.423398	8.75774	194854
1.24616	-0.049208	0.167553	0.00167597	13.619	0.45607	0.3145	75.4	9.32002	0.423398	8.66318	187072
1.43465	-0.0667986	0.43136	0.0405809	13.195	0.455276	0.3107	76.4	9.00594	0.372274	6.60408	26942.8
1.73865	-0.0963347	0.329886	0.0387952	12.1582	0.417094	0.3522	72.6	8.75256	0.707151	3.906	2406.08
1.43465	0.0892179	0.142693	-0.0593224	13.431	0.301581	0.5166	76.4	9.00594	0.372274	6.60408	26942.8
1.43465	-0.016845	0.151002	0.111367	11.5187	0.150133	0.2483	76.4	9.00594	0.372274	6.60408	26942.8
1.24616	-0.0273859	0.543665	0.0643699	16.8911	0.825802	0.3456	75.4	9.32002	0.423398	8.66318	187072
1.05484	-0.317935	0.0705138	0.0618473	12.3912	0.241479	0.110861	62.3	9.01496	0.328077	6.15124	24712.9
1.78241	0.0689591	0.0330851	-0.117906	12.7838	0.433732	0.4167	81	8.99767	0.262037	5.97762	6713.09
1.51036	-0.0605073	0.542159	0.241631	11.6906	0.444733	0.4219	74.4	8.90427	0.238833	7.39388	34667.9
0.51039	-0.0647709	0.016829	-0.0177507	13.1028	0.270369	0.3946	61.2	9.00389	0.567761	6.04926	18758
0.51039	-0.10988	0.014474	-0.00313956	12.3679	0.265839	0.4478	61.2	9.00389	0.567761	6.04926	18758
1.24616	0.0688243	0.930179	0.0172053	13.6118	0.230386	0.2242	75.4	9.32002	0.423398	8.66318	187072
1.01023	0.0306104	0.188922	0.15852	13.9294	0.482906	0.3581	77.7	9.85639	0.713101	5.66157	2504.4
1.24616	0.0626106	0.180877	0.109833	12.4921	0.404985	0.3805	75.4	9.32002	0.423398	8.66318	187072
1.60758	-0.00879663	0.00447654	0.0937894	16.8276	0.721002	0.4918	87.8	8.40842	0.089346	6.72419	3186.52
0.766718	-0.0669905	0.0086161	0.107819	11.8445	0.506495	0.2703	71.7	6.86239	0	7.65629	15001.1
1.51036	0.0485714	0.0080151	0.0566485	16.6813	0.671777	0.5641	74.4	8.90427	0.238833	7.39388	34667.9
1.05484	0.0426899	0.00495735	0.0508989	14.2169	0.645846	0.3822	62.3	9.01496	0.328077	6.15124	24712.9
1.6783	0.00299618	0.00192993	-0.0349545	13.4051	0.435522	0.3927	74.6	8.96586	0.517614	6.71526	7835.28
1.57268	0.231077	0.0125094	0.0235267	15.9287	0.554831	0.2782	80.3	9.10701	0.372274	6.94765	12088.5
1.51036	0.0561837	0.379714	0.00927602	12.7216	0.639237	0.3104	74.4	8.90427	0.238833	7.39388	34667.9
1.51036	0.231077	0.00606307	-0.117906	12.7838	0.433732	0.4167	74.4	8.90427	0.238833	7.39388	34667.9
-0.176018	-0.00883879	0.188563	0.0482099	15.2918	0.423084	0.3862	56.2	8.2388	0	6.54564	22948
1.67588	0.0818841	0.0247145	0.0370351	14.1879	0.387147	0.3188	78	9.25521	0.359015	6.4677	15282.4
0.845523	0.178737	0.0215733	0.00857543	13.7073	0.638577	0.2179	68.5	9.13046	0.713101	5.6204	12320.8
1.51036	-0.0342856	0.0682899	0.0904243	12.3676	0.18392	0.3702	74.4	8.90427	0.238833	7.39388	34667.9
0.864514	0.0329759	0.0214047	0.0215919	13.121	0.420125	0.1099	68.8	9.86139	0.713101	3.61738	526.876
1.24616	0.253059	0.0316695	0.00857543	13.7073	0.638577	0.2179	75.4	9.32002	0.423398	8.66318	187072
1.60758	0.0264114	0.0243454	0.138234	14.4313	0.868045	0.3131	87.8	8.40842	0.089346	6.72419	3186.52
1.05484	-0.0195716	0.844226	-0.0154891	12.37	0.345715	0.3728	62.3	9.01496	0.328077	6.15124	24712.9
-0.17751	0.371824	0.0854269	0.106393	13.4188	0.481028	0.2022	59.4	8.56042	0.529513	6.16521	9318.77
1.69856	0.215084	0.140065	0.0503104	16.6127	0.728267	0.2422	73.9	8.98274	0.436113	2.70136	606.915
1.67588	-0.0484353	239.837	-0.0305443	12.9259	0.459059	0.2026	78	9.25521	0.359015	6.4677	15282.4
1.36116	-0.0703112	0.00973919	0.0160742	12.533	0.398235	0.2156	73.1	7.64879	0.567761	7.90286	49225.4
1.51036	-0.25966	0.209574	0.156477	16.6523	0.595683	0.3475	74.4	8.90427	0.238833	7.39388	34667.9
0.845523	0.6724	59.0926	0.0781807	11.4322	0.12303	0.362	68.5	9.13046	0.713101	5.6204	12320.8
0.51039	0.0550011	0.0278773	0.0916277	12.6364	0.442447	0.3415	61.2	9.00389	0.567761	6.04926	18758
-0.141066	0.0181093	0.36248	0.0330678	15.9919	0.610458	0.3156	56.5	9.73791	0.381624	6.37161	17957
0.51039	-0.00839529	0.0376668	0.00429518	11.8372	0.184008	0.6032	61.2	9.00389	0.567761	6.04926	18758
1.24616	-0.00026645	0.0089298	0.0180941	15.1301	0.628155	0.4595	75.4	9.32002	0.423398	8.66318	187072
1.24616	-0.26308	0.123975	0.0222264	13.6371	0.415478	0.4433	75.4	9.32002	0.423398	8.66318	187072
1.24616	0.00968529	5.97646	0.00239754	15.4771	0.915508	0.6774	75.4	9.32002	0.423398	8.66318	187072
1.24616	-0.0140752	0.0114836	-0.0382506	17.508	0.786623	0.23945	75.4	9.32002	0.423398	8.66318	187072
1.60758	0.0303559	0.0958873	0.0162369	13.1282	0.306406	0.5654	87.8	8.40842	0.089346	6.72419	3186.52
1.69856	0.175863	0.0650047	0.000631302	14.2196	0.354179	0.39	73.9	8.98274	0.436113	2.70136	606.915
0.70397	0.401173	0.114093	0.0540813	12.5386	0.166312	0.5079	71.5	6.86239	0	7.72921	14657.7
1.36116	0.00011945	0.0257269	0.156477	16.6523	0.595683	0.3475	73.1	7.64879	0.567761	7.90286	49225.4
1.53577	0.0542077	0.0106653	0.0589684	16.2568	0.636761	0.2423	73.8	8.90427	0.238833	7.35423	33605.5
1.60758	0.127182	0.0307443	0.0383699	15.4252	0.598916	0.5535	87.8	8.40842	0.089346	6.72419	3186.52
1.24616	0.512345	0.195744	0.0459897	12.9641	0.277405	0.1962	75.4	9.32002	0.423398	8.66318	187072
0.315204	-0.0782484	0.0163675	-0.0188009	11.658	0.28933	0.2243	71.5	8.37909	0.240312	6.36492	3012.55
1.51036	-0.0673949	0.131149	0.119346	13.0613	0.421656	0.3513	74.4	8.90427	0.238833	7.39388	34667.9
0.766718	-0.247694	0.00727376	0.038239	14.5013	0.503823	0.2076	71.7	6.86239	0	7.65629	15001.1
1.51036	-0.308141	0.00264724	0.0566485	16.6813	0.671777	0.5641	74.4	8.90427	0.238833	7.39388	34667.9
1.43465	-0.144584	0.00635769	0.0937894	16.8276	0.721002	0.4918	76.4	9.00594	0.372274	6.60408	26942.8
1.24616	-0.202331	3.20975	0.0141498	16.2833	0.855334	0.2076	75.4	9.32002	0.423398	8.66318	187072
1.25248	-0.264802	0.0165454	0.0776208	12.1951	0.130016	0.6287	68.4	8.98354	0.436113	5.43721	4759.01
1.24616	-0.736314	0.589062	0.00495686	14.2302	0.818564	0.2326	75.4	9.32002	0.423398	8.66318	187072
1.51036	-0.122125	0.124015	-0.0693713	12.104	0.490318	0.2572	74.4	8.90427	0.238833	7.39388	34667.9
1.51036	-0.0835661	0.0724546	0.085938	12.5759	0.299793	0.8185	74.4	8.90427	0.238833	7.39388	34667.9
1.24616	-0.221079	0.154769	0.0566315	13.3544	0.495558	0.184	75.4	9.32002	0.423398	8.66318	187072
1.24616	0.133956	0.0214171	0.0694685	14.0596	0.635792	0.4841	75.4	9.32002	0.423398	8.66318	187072
1.24616	-0.00432185	0.119435	0.0305593	12.8592	0.248809	0.3519	75.4	9.32002	0.423398	8.66318	187072
1.59218	-0.1441	0.154767	0.0799988	14.284	0.535645	0.2485	87.8	8.40842	0.089346	6.72419	3186.52
1.24616	0.073636	0.193402	0.0108943	13.0158	0.514444	0.3972	75.4	9.32002	0.423398	8.66318	187072
1.2501	0.160829	0.0731051	0.057373	12.8802	0.436793	0.1116	76.2	9.32002	0.423398	8.69629	182193
1.2501	0.163885	0.129904	0.00746652	12.1322	0.3786	0.2779	76.2	9.32002	0.423398	8.69629	182193
1.78644	-0.0539116	0.015442	0.0173739	14.4941	0.471831	0.1229	80.5	8.99767	0.262037	5.79667	6798.32
1.55019	-0.104908	0.00751944	0.100507	11.9348	0.195914	0.2453	81.4	9.10701	0.372274	6.97737	13516.9
0.793914	-0.197519	0.332399	0.0694947	11.6755	0.32636	0.4302	67.6	9.13046	0.713101	5.59471	11951.2
0.70397	0.253886	0.014432	0.12717	14.7231	0.614116	0.2175	71.5	6.86239	0	7.72921	14657.7
1.0998	-0.292595	0.00261786	0.110501	13.8494	0.250155	0.504	62.5	9.01496	0.328077	6.22456	24382.1
0.479795	-0.0461382	0.0414752	0.0611641	14.1566	0.646517	0.3807	61.7	9.00389	0.567761	6.05866	18359
-0.294808	0.0297638	0.0133257	0.0747194	14.2526	0.657225	0.1934	58.1	8.56042	0.529513	6.09718	8608.54
1.53577	0.27785	0.0239869	0.0339823	13.0606	0.25426	0.42	73.8	8.90427	0.238833	7.35423	33605.5
1.35722	0.266967	0.0694854	-0.0178916	14.3553	0.508954	0.1724	73.3	7.64879	0.567761	7.90049	43894.8
1.46392	-0.0389757	0.219998	-0.0749192	12.0828	0.608585	0.4987	71.2	8.91838	0.238833	4.51196	3818.18
1.2501	0.149198	0.0501528	-0.00922419	12.6914	0.545402	0.4015	76.2	9.32002	0.423398	8.69629	182193
0.793914	0.0636852	0.04135	0.0301347	12.7072	0.36619	0.3277	67.6	9.13046	0.713101	5.59471	11951.2
1.55019	-0.00700702	0.0870375	0.00546175	13.1851	0.311223	0.3306	81.4	9.10701	0.372274	6.97737	13516.9
1.2501	-0.177765	0.52645	0.0219066	13.1772	0.544421	0.3707	76.2	9.32002	0.423398	8.69629	182193
1.2501	0.0634832	0.587626	0.121438	12.6178	0.138963	0.2198	76.2	9.32002	0.423398	8.69629	182193
0.384351	0.01832	0.36337	0.0355351	13.3866	0.425611	0.3109	70.8	8.37909	0.240312	6.38266	3013.55
1.76249	-0.252438	0.0130805	-0.0796403	12.8931	0.769542	0.4191	71.8	8.85809	0.345076	4.66721	3858.02
1.78644	-0.298559	0.132782	0.093684	11.3958	0.279428	0.495	80.5	8.99767	0.262037	5.79667	6798.32
1.51574	-0.234214	0.027598	-0.0046739	14.2255	0.421553	0.4374	75.8	9.00594	0.372274	6.81377	29285.9
1.86041	-0.258644	0.200258	0.0311464	13.5528	0.533884	0.3182	82.1	9.30937	0.372274	4.87977	1774.68
1.53577	-0.130799	0.0874157	0.0161715	12.6593	0.348355	0.1921	73.8	8.90427	0.238833	7.35423	33605.5
#N/A	-0.0713994	0.00897123	-0.0158315	12.8677	0.338633	0.1773	64.1	9.57524	0.372274	1.65058	250.629
1.65837	0.188219	0.121999	0.0734444	14.0118	0.277392	0.3702	79.1	9.25521	0.359015	6.50817	15561.3
0.479795	-0.163216	0.0908584	0.108273	12.2412	0.167006	0.187	61.7	9.00389	0.567761	6.05866	18359
1.46392	-0.0667057	0.0326379	0.030347	12.2329	0.137526	0.2411	71.2	8.91838	0.238833	4.51196	3818.18
0.143449	-0.111355	0.0160017	0.00526842	12.4846	0.541512	0.377	66.8	8.90442	0.472567	2.82731	506.307
1.23471	-0.402863	0.0236834	0.115359	11.9892	0.337955	0.2784	76.2	9.32002	0.423398	8.69629	182193
1.65788	-0.209642	0.20645	0.0927877	11.3658	0.245207	0.3214	73.7	8.96586	0.517614	6.72695	7652.65
-0.253298	0.0750188	0.00636324	0.0528327	14.5537	0.415614	0.3935	66.4	9.43085	0.713101	6.61834	11705.6
1.55019	0.158245	0.0428991	0.0446462	14.619	0.711993	0.2735	81.4	9.10701	0.372274	6.97737	13516.9
1.0998	-0.729106	0.00905154	0.0578395	12.6525	0.390272	0.7053	62.5	9.01496	0.328077	6.22456	24382.1
1.55019	-0.193646	0.171389	0.144791	12.4402	0.254937	0.2379	81.4	9.10701	0.372274	6.97737	13516.9
1.2501	0.0791265	0.0242618	0.145078	12.1131	0.305238	0.3317	76.2	9.32002	0.423398	8.69629	182193
0.70397	0.882618	0.00745301	0.0540813	12.5386	0.166312	0.5079	71.5	6.86239	0	7.72921	14657.7
1.2501	0.0867827	0.00730578	0.0351016	12.6285	0.663532	0.1378	76.2	9.32002	0.423398	8.69629	182193
1.65837	-0.193832	0.00900649	-0.0178916	14.3553	0.508954	0.1724	79.1	9.25521	0.359015	6.50817	15561.3
0.735945	-0.104377	0.0620662	0.0401161	13.9286	0.412153	0.4868	70.5	8.87445	0.208439	4.73786	2998.13
-0.253298	0.135803	0.0230169	0.0412551	12.0328	0.354735	0.3539	66.4	9.43085	0.713101	6.61834	11705.6
0.70397	-0.489598	0.0113265	0.12717	14.7231	0.614116	0.2175	71.5	6.86239	0	7.72921	14657.7
1.59218	0.0923541	0.044922	0.0278677	15.0999	0.67335	0.5432	89.4	8.40842	0.089346	6.80039	3080.04
0.479795	-0.0114863	0.134916	0.0155818	12.5375	0.513812	0.3975	61.7	9.00389	0.567761	6.05866	18359
1.51574	0.708794	0.00965243	0.0634737	12.108	0.126684	0.6287	75.8	9.00594	0.372274	6.81377	29285.9
0.70397	0.0117892	0.128247	0.115359	11.9892	0.337955	0.2784	71.5	6.86239	0	7.72921	14657.7
1.2501	0.310878	0.226258	0.0429672	12.2406	0.380112	0.3912	76.2	9.32002	0.423398	8.69629	182193
0.479795	0.23649	0.00393591	-0.0355782	16.0533	0.566712	0.1808	61.7	9.00389	0.567761	6.05866	18359
1.2501	0.545933	0.0218479	0.0776498	12.3749	0.273258	0.1053	76.2	9.32002	0.423398	8.69629	182193
0.186957	0.155177	0.00346062	0.0129557	14.0168	0.803465	0.3904	62.6	9.36517	0	5.44285	3176.21
1.73705	0.143758	0.161459	-0.0370583	12.4288	0.3384	0.3305	72.7	8.81192	0.369724	4.90897	5051.04
1.65342	0.572252	0.0544923	-0.00365207	12.3535	0.615072	0.4245	80.2	9.25521	0.359015	6.5582	18035.3
1.2501	-0.196688	0.583844	0.0681503	12.6505	0.375347	0.6874	76.2	9.32002	0.423398	8.69629	182193
1.2501	0.390013	0.285344	-0.00723702	12.8604	0.568148	0.3485	76.2	9.32002	0.423398	8.69629	182193
-0.432839	0.838204	0.12113	0.00593869	13.198	0.428884	0.6078	63.3	8.20403	0.485869	4.6606	1843.88
0.479795	0.016402	0.0391338	0.0472321	12.4248	0.561926	0.3565	61.7	9.00389	0.567761	6.05866	18359
0.767554	0.103432	0.00245584	-0.0203618	14.7902	0.811541	0.8941	71.2	6.86239	0	7.76387	14843.2
1.55019	0.156776	0.0115524	0.0159055	12.0642	0.123152	0.2519	82	9.10701	0.372274	7.15594	14674.8
1.51574	-0.0684694	0.0178527	0.0641127	13.1762	0.115754	0.5477	75.8	9.00594	0.372274	6.81377	29285.9
1.07777	0.042867	0.0319044	0.0568467	15.3704	0.697337	0.4284	66.4	9.0381	0.548212	0.832909	113.023
1.07777	0.161388	0.0195987	0.0568467	15.3704	0.697337	0.4284	66.4	9.0381	0.548212	0.832909	113.023
-0.432839	0.287883	0.182582	0.00626232	14.1658	0.618606	0.2938	63.3	8.20403	0.485869	4.6606	1843.88
0.479795	0.240142	0.111729	-0.0155836	13.2023	0.674284	0.3103	61.7	9.00389	0.567761	6.05866	18359
-0.730273	0.342005	0.00776682	0.108027	14.7511	0.569283	0.3985	57.5	8.11704	0.538013	3.79144	180.5
1.59218	-0.273501	0.0100498	-0.0462374	14.537	0.88201	0.5006	89.4	8.40842	0.089346	6.80039	3080.04
1.59218	0.105092	0.0162649	0.0174365	12.86	0.472703	0.1174	89.4	8.40842	0.089346	6.80039	3080.04
1.53577	-0.232562	0.117422	0.145985	13.524	0.491278	0.4905	73.8	8.90427	0.238833	7.35423	33605.5
1.2501	-0.305433	0.0609294	0.0589638	12.3649	0.626179	0.3712	76.2	9.32002	0.423398	8.69629	182193
1.2501	0.537606	0.167735	-0.00922419	12.6914	0.545402	0.4015	76.2	9.32002	0.423398	8.69629	182193
1.59218	-0.0949627	0.100263	0.0487375	12.8467	0.401911	0.2049	89.4	8.40842	0.089346	6.80039	3080.04
1.0998	0.0606445	0.289099	0.0415987	14.8097	0.686436	0.5032	62.5	9.01496	0.328077	6.22456	24382.1
1.2501	0.133481	0.192859	0.0838353	12.5839	0.369612	0.5143	76.2	9.32002	0.423398	8.69629	182193
-0.478445	-0.141951	0.233674	0.164272	11.5014	0.559075	0.1683	63.3	8.20403	0.485869	4.6606	1843.88
1.56664	0.5398	0.601331	0.096174	13.9019	0.631163	0.1411	89.4	8.40842	0.089346	6.86537	3148.51
1.23153	-0.162259	0.142655	0.102862	11.9633	0.0941098	0.35	75.5	9.32002	0.423398	8.68386	175217
1.58186	-0.203424	0.0849937	0.11783	13.347	0.605386	0.604	73.4	8.90427	0.238833	7.49704	38839.2
1.60688	-0.177579	0.00763327	0.00698622	17.9593	0.790293	0.6383	82	9.10701	0.372274	7.15594	14674.8
0.470201	-0.141951	0.0153057	0.065647	13.7947	0.577223	0.3807	60.9	9.00389	0.567761	6.15507	21591.3
1.60688	0.00155312	0.262213	0.00522017	11.0186	0.284544	0.3084	82	9.10701	0.372274	7.15594	14674.8
1.65342	0.162217	0.00672668	0.084096	15.8325	0.552034	0.2743	80.2	9.25521	0.359015	6.5582	18035.3
1.23153	0.120978	0.083689	0.0130344	14.1839	0.667095	0.267	75.5	9.32002	0.423398	8.68386	175217
0.95624	0.136617	0.0159202	0.0249104	17.3783	0.795066	0.1557	63.5	9.17737	0.381624	3.47507	2295.96
1.23153	0.0317045	0.0235521	0.0919206	13.8085	0.158885	0.3694	75.5	9.32002	0.423398	8.68386	175217
1.37602	-0.00081099	0.0956449	0.0832446	12.0997	0.205425	0.2444	72.4	7.64879	0.567761	8.031	48504.1
1.23153	0.171115	0.0694326	0.13303	12.938	0.392776	0.3225	75.5	9.32002	0.423398	8.68386	175217
1.23153	-0.0514819	0.00224951	0.0130344	14.1839	0.667095	0.267	75.5	9.32002	0.423398	8.68386	175217
-1.52178	0.0366838	0.00712987	0.084096	15.8325	0.552034	0.2743	40.6	9.3303	0	3.73297	141.963
1.37602	-0.14179	0.000880298	0.0249104	17.3783	0.795066	0.1557	72.4	7.64879	0.567761	8.031	48504.1
0.767554	-0.0149043	0.153509	0.0406939	13.1271	0.327107	0.2992	71.2	6.86239	0	7.76387	14843.2
1.58186	-0.0497036	0.0569603	0.0371825	12.5182	0.401237	0.1921	73.4	8.90427	0.238833	7.49704	38839.2
1.85613	0.031144	0.0265539	-0.0718156	13.3966	0.114377	0.1809	81.2	9.30937	0.372274	5.04213	2009.22
1.72101	0.00291405	0.0422877	-0.0280826	11.8383	0.556395	0.2039	76.1	8.883	0.300029	4.64823	3529.94
0.767554	-0.204423	0.122914	0.0122523	12.5771	0.221686	0.5079	71.2	6.86239	0	7.76387	14843.2
-0.00424673	-0.0851723	0.000255958	0.0189291	21.2387	0.925206	0.5726	56.9	9.73791	0.381624	6.65878	24559.9
1.52492	0.153512	0.0131502	0.122104	12.6637	0.36839	0.4334	72.4	8.91838	0.238833	4.63181	4419.96
0.681375	-0.0693839	0.0050702	0.0710106	13.5956	0.262688	0.22522	68.4	8.87445	0.208439	4.68951	3095.58
0.681375	0.131704	0.00304212	0.0710106	13.5956	0.262688	0.22522	68.4	8.87445	0.208439	4.68951	3095.58
1.56664	0.0651172	0.00787798	0.060301	12.4744	0.344834	0.2274	89.4	8.40842	0.089346	6.86537	3148.51
1.56664	0.0655551	0.579199	0.0847388	12.3611	0.443928	0.379	89.4	8.40842	0.089346	6.86537	3148.51
1.23153	-0.0573308	0.179663	0.0336055	14.1207	0.582392	0.1481	75.5	9.32002	0.423398	8.68386	175217
1.58186	-0.0958145	0.00764338	0.0106436	13.208	0.408449	0.2742	73.4	8.90427	0.238833	7.49704	38839.2
0.470201	-0.0145091	0.09478	0.00785256	11.8136	0.482261	0.5083	60.9	9.00389	0.567761	6.15507	21591.3
1.23153	0.0331272	0.0464011	0.0334123	11.998	0.340537	0.1998	75.5	9.32002	0.423398	8.68386	175217
1.46195	-0.0281544	0.00145519	0.0348296	19.2301	0.872102	0.6837	74.9	9.00594	0.372274	6.81102	30638
1.8379	-0.297921	0.0920443	0.0375321	11.1392	0.485138	0.2466	81.6	8.99767	0.262037	5.43895	7091.83
1.46195	-0.123534	0.00952673	0.0168044	11.1149	0.0499204	0.3258	74.9	9.00594	0.372274	6.81102	30638
1.23153	0.0133663	0.0317131	0.0976701	14.3381	0.365587	0.721	75.5	9.32002	0.423398	8.68386	175217
0.470201	-0.0682478	0.0233962	0.0307273	16.4796	0.683561	0.5693	60.9	9.00389	0.567761	6.15507	21591.3
1.23153	-0.0365888	0.358852	0.0321599	11.8187	0.324628	0.277	75.5	9.32002	0.423398	8.68386	175217
1.32704	0.0734648	0.0213366	0.0347472	11.1673	0.358447	0.56	71.8	7.64879	0.567761	8.0388	51557.2
0.160839	-0.119778	0.0101694	0.0242941	12.5686	0.596138	0.2472	65.1	8.8634	0.507415	3.48738	1909.49
0.681375	-0.0350257	0.00585345	0.0998782	13.4057	0.414207	0.1788	66.9	8.87445	0.208439	4.68454	2926.36
1.23153	-0.141393	0.000972488	0.0164455	15.1823	0.77851	0.5392	76	9.32002	0.423398	8.63489	167848
0.767554	-0.163575	0.00915893	-0.0343853	12.8423	0.532057	0.168	71.2	6.86239	0	7.76387	14843.2
1.23153	-0.0611342	0.00911641	0.0293132	14.8781	0.511133	0.5535	76	9.32002	0.423398	8.63489	167848
1.61429	0.265111	0.0263892	-0.0237884	12.9585	0.398887	0.2965	79.4	9.25521	0.359015	6.56611	18472.1
1.46195	0.00672081	0.351054	0.0952024	14.155	0.887935	0.2198	74.9	9.00594	0.372274	6.81102	30638
1.23153	0.0228928	0.0326419	-0.0156046	14.163	0.588883	0.2032	75.5	9.32002	0.423398	8.68386	175217
1.69161	0.0302241	0.01647	0.0655574	15.1947	0.785853	0.5392	74.2	8.96586	0.517614	6.76238	8909.81
1.23153	-0.0611342	0.0045238	0.291143	12.4648	0.143309	0.5405	76	9.32002	0.423398	8.63489	167848
1.23153	0.0206619	0.0778939	0.111512	12.2548	0.258253	0.1052	75.5	9.32002	0.423398	8.68386	175217
1.65342	0.486135	0.00615281	0.0409417	13.9272	0.27177	0.2312	80.2	9.25521	0.359015	6.5582	18035.3
0.207627	0.0293505	0.000246532	0.00977474	21.4465	0.92541	0.3512	62.5	9.36517	0	5.48397	3509.05
1.5787	0.329738	0.00767547	0.0841503	11.4897	0.29957	0.4587	82	9.10701	0.372274	7.15594	14674.8
1.23153	-0.0545686	0.00785728	0.0014213	12.6955	0.572259	0.1606	75.5	9.32002	0.423398	8.68386	175217
1.65342	-0.0256208	0.0844513	-0.0779202	11.8247	0.168455	0.4417	80.2	9.25521	0.359015	6.5582	18035.3
1.23471	0.00496629	0.171683	0.0508946	13.6257	0.0246397	0.3694	76	9.32002	0.423398	8.63489	167848
1.5787	0.0696946	0.00956658	-0.00123866	11.1541	0.263052	0.2523	82.6	9.10701	0.372274	7.21847	15761.8
1.5787	-0.0919387	0.0364649	0.079678	11.1501	0.0547811	0.4587	82.6	9.10701	0.372274	7.21847	15761.8
1.48217	-0.0619756	0.559715	-0.0303007	13.2388	0.442962	0.2285	72.8	8.90427	0.238833	7.41288	37327.4
-0.694224	0.357153	0.534101	0.0697438	13.4487	0.65972	0.2961	63	8.20403	0.485869	5.40986	2366.35
1.23471	-0.209303	0.0425159	0.12591	12.3817	0.143518	0.65	76	9.32002	0.423398	8.63489	167848
0.524575	0.0158623	0.406066	0.0667528	11.4704	0.162605	0.3557	60.6	9.00389	0.567761	6.08062	21413.2
1.23471	-0.0485566	0.0178949	0.0954191	11.2997	0.0654269	0.2788	76	9.32002	0.423398	8.63489	167848
1.55033	0.00948854	0.0145795	0.0433603	15.6697	0.608428	0.5621	71.8	8.91838	0.238833	4.55703	4300.69
0.524575	0.00468139	0.0591578	-0.0198004	12.7172	0.305101	0.1216	60.6	9.00389	0.567761	6.08062	21413.2
0.35576	0.0399502	0.0971633	0.0716387	12.6745	0.350214	0.3054	66.1	8.37909	0.240312	6.46847	3232.77
1.69105	-0.0506243	1.0797	0.0615349	11.2997	0.180304	0.4638	73.5	8.96586	0.517614	6.7027	8769.24
1.5787	0.199056	0.0510908	0.0672007	14.1836	0.561427	0.3173	82.6	9.10701	0.372274	7.21847	15761.8
1.54298	0.129351	0.0140263	0.0873072	12.9384	0.132699	0.1375	88	8.40842	0.089346	6.82503	3075.76
1.23471	0.171035	0.0260009	0.0601543	11.613	0.124261	0.1614	76	9.32002	0.423398	8.63489	167848
1.23471	-0.634546	0.0081864	0.0925979	12.4167	0.088814	0.299	76	9.32002	0.423398	8.63489	167848
1.5787	-0.634546	0.311363	0.0626378	14.5994	0.411271	0.35	82.6	9.10701	0.372274	7.21847	15761.8
1.41425	0.0436571	0.00249657	-0.0740358	16.2781	0.703547	0.2112	74.8	9.00594	0.372274	6.63174	27860.2
1.54298	0.245575	0.0792601	-0.0242759	12.1395	0.27155	0.1682	88	8.40842	0.089346	6.82503	3075.76
1.48217	-0.112018	0.155429	0.0340867	12.2297	0.545981	0.2348	72.8	8.90427	0.238833	7.41288	37327.4
1.71941	0.0550437	0.00526082	0.0433603	15.6697	0.608428	0.5621	74.2	8.98274	0.436113	2.98062	617.394
1.23471	-0.0716417	0.0115202	0.0573411	14.1041	0.475279	0.3502	76	9.32002	0.423398	8.63489	167848
1.54298	-0.0528609	0.0104167	-0.024003	12.7466	0.174654	0.5558	88	8.40842	0.089346	6.82503	3075.76
1.48217	-0.0935899	0.0558727	0.105903	13.4689	0.449408	0.1697	72.8	8.90427	0.238833	7.41288	37327.4
1.23471	0.0521466	0.00408976	0.0636428	13.3899	0.433642	0.1802	76.3	9.32002	0.423398	8.58715	161970
1.73662	0.0285364	0.0101814	0.0636428	13.3899	0.433642	0.1802	81.1	8.99767	0.262037	5.26321	6680.44
1.60964	0.207879	0.00817567	0.0356813	12.7004	0.329583	0.1825	83.1	9.10701	0.372274	7.10546	15461.5
0.524575	-0.0715164	0.01168	0.0471475	12.3739	0.483101	0.3372	58.8	9.00389	0.567761	6.06704	20870.8
1.73662	-0.0311088	0.0104	-0.00233298	12.5665	0.436005	0.2485	81	8.99767	0.262037	5.38495	6885.04
1.48217	0.0905476	0.123192	0.0340867	12.2297	0.545981	0.2348	72.8	8.90427	0.238833	7.41288	37327.4
-0.335554	-0.00208681	0.00707879	-0.00770931	14.6773	0.813261	0.4246	55.2	8.2388	0	6.49148	18567.2
1.46556	0.019955	0.0212223	-0.047099	11.468	0.167796	0.1375	71	8.90427	0.238833	7.40233	35273.4
1.77256	-0.0314917	0.0635997	0.0713083	12.4355	0.410141	0.4824	76.2	8.883	0.300029	4.51305	3271.49
1.62026	0.0400209	0.0261129	0.0426107	12.3256	0.0836762	0.2515	79.9	9.25521	0.359015	6.55279	18286.9
-0.57953	0.0212097	0.00694583	0.0611832	14.6138	0.713392	0.5164	50.2	9.78186	0.581734	1.91545	270.845
1.62026	-0.0624614	0.00779503	0.0573724	13.6243	0.0259726	0.3694	79.9	9.25521	0.359015	6.55279	18286.9
0.510864	0.138182	0.07356	-0.0366677	12.3685	0.591622	0.1482	58.8	9.00389	0.567761	6.06704	20870.8
-0.539314	-0.124734	0.0340786	0.0675068	13.5897	0.455254	0.2334	56.4	9.34421	0	#VALUE!	171.705
1.56807	-0.251102	0.010343	0.0634848	14.3551	0.511931	0.1327	87.5	8.40842	0.089346	6.72371	2950.87
1.62026	-0.0794734	0.0306486	0.0426107	12.3256	0.0836762	0.2515	79.9	9.25521	0.359015	6.55279	18286.9
1.2613	-0.0712836	0.0409893	-0.124594	12.2393	0.202872	0.4526	77.8	9.32002	0.423398	8.52359	155426
0.940435	0.0179447	0.0568217	-0.0213833	12.5213	0.789792	0.5003	70.4	8.91761	0.349326	4.88507	2279.48
-0.210897	0.0586708	0.000297579	0.0224931	21.16	0.938113	0.354	51.7	9.86773	0.713101	5.08512	5301.63
1.69023	-0.0526119	0.123509	-0.0891941	10.5051	0.520265	0.3274	81.9	8.99767	0.262037	5.14108	6995.8
1.24859	-0.278019	0.0186528	-0.00852497	12.4584	0.497079	0.1991	72.8	7.64879	0.567761	8.14934	61574.6
1.21225	-0.0111376	0.241457	0.0866837	11.3781	0.194951	0.1621	64.6	9.01496	0.328077	6.27288	28614.1
1.69892	-0.00659147	0.0286579	0.144979	12.4866	0.108054	0.2357	74.7	8.96586	0.517614	6.68549	9040.86
1.60725	0.0457622	0.0158239	0.0646649	11.3678	0.0872334	0.1687	80.4	9.25521	0.359015	6.32776	16134.6
1.39535	0.0745484	0.01392	-0.00811101	12.7454	0.417219	0.3085	76.5	9.00594	0.372274	6.45755	24752.4
1.76379	0.204047	0.102143	0.0894201	13.3004	0.550293	0.35027	82.1	9.30937	0.372274	4.42963	1466.19
1.59537	0.136575	0.00959404	-0.136402	13.2608	0.685592	0.4246	82.6	9.10701	0.372274	6.80295	11461.4
1.59537	-0.0183088	0.0097086	-0.136402	13.2608	0.685592	0.4246	82.6	9.10701	0.372274	6.80295	11461.4
1.32533	-0.00754435	0.0328083	0.124734	15.701	0.370797	0.4423	70.1	8.98354	0.436113	5.44025	4809.52
0.275198	0.323859	0.0100802	-0.0236779	15.249	0.740424	0.635	63.8	9.36517	0	4.96215	2959.36
1.59537	0.0863291	0.0145581	0.192467	18.9253	0.390171	0.862	82.6	9.10701	0.372274	6.80295	11461.4
-0.352617	-0.119323	0.000259566	0.020669	21.0203	0.938949	0.354	64.1	8.10286	0.408822	6.13101	3411.05
1.46298	-0.0798251	0.00575529	0.184745	18.7928	0.374037	0.862	87.1	8.40842	0.089346	6.2592	1941.52
1.59289	-0.128122	0.00636612	0.0600605	13.7474	0.594922	0.3334	82.6	9.10701	0.372274	6.42875	9278.05
1.61616	0.199337	0.00336057	0.130934	15.4381	0.674515	0.3392	82.2	9.10701	0.372274	6.35089	10540
1.32768	0.110039	0.0479638	0.0110428	11.5839	0.519753	0.6674	81	9.32002	0.423398	8.31691	147128
1.52835	0.290155	0.0560092	0.0315084	16.6164	0.747412	0.4203	87.3	8.40842	0.089346	6.47405	1936.12
1.61616	0.515154	0.00455953	0.0995473	18.136	0.533462	0.7584	82.2	9.10701	0.372274	6.35089	10540
1.43922	0.179714	1.03435	0.03692	16.4221	0.555833	0.3856	79.4	9.00594	0.372274	6.39175	29226.7
0.349775	0.0711297	0.00450313	0.0340994	20.5822	0.937329	0.353	63.5	9.36517	0	4.8331	2994.16
-0.740891	0.0848053	0.0143747	0.0249977	13.1261	0.355134	0.44452	52.2	8.66476	0.317878	5.97406	12997.1
-0.740891	-0.11047	0.0101494	0.0249977	13.1261	0.355134	0.44452	52.2	8.66476	0.317878	5.97406	12997.1

## Sheet: table6-roe
average	roe3	scale	ocf	lnasset	leverage	top1	freedom	lndist	langua	lntrade	gdp
1.24616	-0.0182	0.03085	0.101847	13.2492	0.485358	0.129	75.4	9.32002	0.4234	8.66318	187072
1.24616	-0.0299	0.167553	0.001676	13.619	0.45607	0.3145	75.4	9.32002	0.4234	8.66318	187072
1.43465	-0.0724	0.43136	0.040581	13.195	0.455276	0.3107	76.4	9.00594	0.3723	6.60408	26942.8
1.73865	-0.3186	0.329886	0.038795	12.1582	0.417094	0.3522	72.6	8.75256	0.7072	3.906	2406.08
1.43465	-0.0574	0.142693	-0.059322	13.431	0.301581	0.5166	76.4	9.00594	0.3723	6.60408	26942.8
1.43465	-0.0915	0.151002	0.111367	11.5187	0.150133	0.2483	76.4	9.00594	0.3723	6.60408	26942.8
1.24616	-0.0295	0.543665	0.06437	16.8911	0.825802	0.3456	75.4	9.32002	0.4234	8.66318	187072
1.05484	0.0258	0.070514	0.061847	12.3912	0.241479	0.1109	62.3	9.01496	0.3281	6.15124	24712.9
1.78241	-0.0934	0.033085	-0.117906	12.7838	0.433732	0.4167	81	8.99767	0.262	5.97762	6713.09
1.51036	-0.1346	0.542159	0.241631	11.6906	0.444733	0.4219	74.4	8.90427	0.2388	7.39388	34667.9
0.51039	-0.3249	0.016829	-0.017751	13.1028	0.270369	0.3946	61.2	9.00389	0.5678	6.04926	18758
0.51039	0.0492	0.014474	-0.00314	12.3679	0.265839	0.4478	61.2	9.00389	0.5678	6.04926	18758
1.24616	-0.8194	0.930179	0.017205	13.6118	0.230386	0.2242	75.4	9.32002	0.4234	8.66318	187072
1.01023	-0.7027	0.188922	0.15852	13.9294	0.482906	0.3581	77.7	9.85639	0.7131	5.66157	2504.4
1.24616	0.0051	0.180877	0.109833	12.4921	0.404985	0.3805	75.4	9.32002	0.4234	8.66318	187072
1.60758	-0.0964	0.004477	0.093789	16.8276	0.721002	0.4918	87.8	8.40842	0.0893	6.72419	3186.52
0.766718	0.0529	0.008616	0.107819	11.8445	0.506495	0.2703	71.7	6.86239	0	7.65629	15001.1
1.51036	-0.0207	0.008015	0.056648	16.6813	0.671777	0.5641	74.4	8.90427	0.2388	7.39388	34667.9
1.05484	-0.0762	0.004957	0.050899	14.2169	0.645846	0.3822	62.3	9.01496	0.3281	6.15124	24712.9
1.6783	-0.0101	0.00193	-0.034955	13.4051	0.435522	0.3927	74.6	8.96586	0.5176	6.71526	7835.28
1.57268	0.0125	0.012509	0.023527	15.9287	0.554831	0.2782	80.3	9.10701	0.3723	6.94765	12088.5
1.51036	-0.0287	0.379714	0.009276	12.7216	0.639237	0.3104	74.4	8.90427	0.2388	7.39388	34667.9
1.51036	-0.0934	0.006063	-0.117906	12.7838	0.433732	0.4167	74.4	8.90427	0.2388	7.39388	34667.9
-0.176018	-0.0075	0.188563	0.04821	15.2918	0.423084	0.3862	56.2	8.2388	0	6.54564	22948
1.67588	-0.0765	0.024714	0.037035	14.1879	0.387147	0.3188	78	9.25521	0.359	6.4677	15282.4
0.845523	0.0338	0.021573	0.008575	13.7073	0.638577	0.2179	68.5	9.13046	0.7131	5.6204	12320.8
1.51036	-0.0716	0.06829	0.090424	12.3676	0.18392	0.3702	74.4	8.90427	0.2388	7.39388	34667.9
0.864514	-0.6599	0.021405	0.021592	13.121	0.420125	0.1099	68.8	9.86139	0.7131	3.61738	526.876
1.24616	0.0338	0.03167	0.008575	13.7073	0.638577	0.2179	75.4	9.32002	0.4234	8.66318	187072
1.60758	0.016	0.024345	0.138234	14.4313	0.868045	0.3131	87.8	8.40842	0.0893	6.72419	3186.52
1.05484	0.0533	0.844226	-0.015489	12.37	0.345715	0.3728	62.3	9.01496	0.3281	6.15124	24712.9
-0.17751	0.0017	0.085427	0.106393	13.4188	0.481028	0.2022	59.4	8.56042	0.5295	6.16521	9318.77
1.69856	0.0776	0.140065	0.05031	16.6127	0.728267	0.2422	73.9	8.98274	0.4361	2.70136	606.915
1.67588	-0.0668	239.837	-0.030544	12.9259	0.459059	0.2026	78	9.25521	0.359	6.4677	15282.4
1.36116	-0.0441	0.009739	0.016074	12.533	0.398235	0.2156	73.1	7.64879	0.5678	7.90286	49225.4
1.51036	0.0156	0.209574	0.156477	16.6523	0.595683	0.3475	74.4	8.90427	0.2388	7.39388	34667.9
0.845523	-0.0981	59.0926	0.078181	11.4322	0.12303	0.362	68.5	9.13046	0.7131	5.6204	12320.8
0.51039	0.2967	0.027877	0.091628	12.6364	0.442447	0.3415	61.2	9.00389	0.5678	6.04926	18758
-0.141066	-0.0534	0.36248	0.033068	15.9919	0.610458	0.3156	56.5	9.73791	0.3816	6.37161	17957
0.51039	-0.1736	0.037667	0.004295	11.8372	0.184008	0.6032	61.2	9.00389	0.5678	6.04926	18758
1.24616	-0.0684	0.00893	0.018094	15.1301	0.628155	0.4595	75.4	9.32002	0.4234	8.66318	187072
1.24616	-0.1157	0.123975	0.022226	13.6371	0.415478	0.4433	75.4	9.32002	0.4234	8.66318	187072
1.24616	0.1281	5.97646	0.002398	15.4771	0.915508	0.6774	75.4	9.32002	0.4234	8.66318	187072
0.73077	-0.0322	0.05079	0.106288	12.3463	0.401952	0.2088	69.3	8.84619	0.2703	5.16307	4720.37
1.24616	0.0162	0.011484	-0.038251	17.508	0.786623	0.2395	75.4	9.32002	0.4234	8.66318	187072
1.60758	-0.0702	0.095887	0.016237	13.1282	0.306406	0.5654	87.8	8.40842	0.0893	6.72419	3186.52
1.69856	-0.2431	0.065005	0.000631	14.2196	0.354179	0.39	73.9	8.98274	0.4361	2.70136	606.915
0.70397	-0.03	0.114093	0.054081	12.5386	0.166312	0.5079	71.5	6.86239	0	7.72921	14657.7
1.36116	0.0156	0.025727	0.156477	16.6523	0.595683	0.3475	73.1	7.64879	0.5678	7.90286	49225.4
1.53577	0.0776	0.010665	0.058968	16.2568	0.636761	0.2423	73.8	8.90427	0.2388	7.35423	33605.5
1.60758	-0.0421	0.030744	0.03837	15.4252	0.598916	0.5535	87.8	8.40842	0.0893	6.72419	3186.52
1.24616	-0.057	0.195744	0.04599	12.9641	0.277405	0.1962	75.4	9.32002	0.4234	8.66318	187072
0.315204	0.0492	0.016368	-0.018801	11.658	0.28933	0.2243	71.5	8.37909	0.2403	6.36492	3012.55
1.51036	0.1462	0.131149	0.119346	13.0613	0.421656	0.3513	74.4	8.90427	0.2388	7.39388	34667.9
0.766718	-0.7267	0.007274	0.038239	14.5013	0.503823	0.2076	71.7	6.86239	0	7.65629	15001.1
1.51036	-0.0207	0.002647	0.056648	16.6813	0.671777	0.5641	74.4	8.90427	0.2388	7.39388	34667.9
1.43465	-0.0964	0.006358	0.093789	16.8276	0.721002	0.4918	76.4	9.00594	0.3723	6.60408	26942.8
1.24616	1.2581	3.20975	0.01415	16.2833	0.855334	0.2076	75.4	9.32002	0.4234	8.66318	187072
1.25248	-0.0527	0.016545	0.077621	12.1951	0.130016	0.6287	68.4	8.98354	0.4361	5.43721	4759.01
1.24616	0.0623	0.589062	0.004957	14.2302	0.818564	0.2326	75.4	9.32002	0.4234	8.66318	187072
1.51036	-0.1721	0.124015	-0.069371	12.104	0.490318	0.2572	74.4	8.90427	0.2388	7.39388	34667.9
1.51036	-0.0567	0.072455	0.085938	12.5759	0.299793	0.8185	74.4	8.90427	0.2388	7.39388	34667.9
1.24616	-0.217	0.154769	0.056631	13.3544	0.495558	0.184	75.4	9.32002	0.4234	8.66318	187072
1.24616	0.0243	0.021417	0.069469	14.0596	0.635792	0.4841	75.4	9.32002	0.4234	8.66318	187072
1.24616	-0.4977	0.119435	0.030559	12.8592	0.248809	0.3519	75.4	9.32002	0.4234	8.66318	187072
1.59218	-0.1143	0.154767	0.079999	14.284	0.535645	0.2485	87.8	8.40842	0.0893	6.72419	3186.52
1.24616	0.0029	0.193402	0.010894	13.0158	0.514444	0.3972	75.4	9.32002	0.4234	8.66318	187072
1.2501	0.0657	0.073105	0.057373	12.8802	0.436793	0.1116	76.2	9.32002	0.4234	8.69629	182193
1.2501	-0.1155	0.129904	0.007467	12.1322	0.3786	0.2779	76.2	9.32002	0.4234	8.69629	182193
1.78644	-0.0778	0.015442	0.017374	14.4941	0.471831	0.1229	80.5	8.99767	0.262	5.79667	6798.32
1.55019	-0.0199	0.007519	0.100507	11.9348	0.195914	0.2453	81.4	9.10701	0.3723	6.97737	13516.9
0.793914	-0.0855	0.332399	0.069495	11.6755	0.32636	0.4302	67.6	9.13046	0.7131	5.59471	11951.2
0.70397	-0.0681	0.014432	0.12717	14.7231	0.614116	0.2175	71.5	6.86239	0	7.72921	14657.7
1.0998	-0.199	0.002618	0.110501	13.8494	0.250155	0.504	62.5	9.01496	0.3281	6.22456	24382.1
0.479795	0.0621	0.041475	0.061164	14.1566	0.646517	0.3807	61.7	9.00389	0.5678	6.05866	18359
-0.294808	0.0746	0.013326	0.074719	14.2526	0.657225	0.1934	58.1	8.56042	0.5295	6.09718	8608.54
1.53577	0.114	0.023987	0.033982	13.0606	0.25426	0.42	73.8	8.90427	0.2388	7.35423	33605.5
1.35722	-0.05568	0.069485	-0.017892	14.3553	0.508954	0.1724	73.3	7.64879	0.5678	7.90049	43894.8
1.46392	-0.0451	0.219998	-0.074919	12.0828	0.608585	0.4987	71.2	8.91838	0.2388	4.51196	3818.18
1.2501	-0.0441	0.050153	-0.009224	12.6914	0.545402	0.4015	76.2	9.32002	0.4234	8.69629	182193
0.793914	-0.0431	0.04135	0.030135	12.7072	0.36619	0.3277	67.6	9.13046	0.7131	5.59471	11951.2
1.55019	-0.1295	0.087037	0.005462	13.1851	0.311223	0.3306	81.4	9.10701	0.3723	6.97737	13516.9
1.2501	0.0549	0.52645	0.021907	13.1772	0.544421	0.3707	76.2	9.32002	0.4234	8.69629	182193
1.2501	0.0148	0.587626	0.121438	12.6178	0.138963	0.2198	76.2	9.32002	0.4234	8.69629	182193
0.384351	0.004	0.36337	0.035535	13.3866	0.425611	0.3109	70.8	8.37909	0.2403	6.38266	3013.55
1.76249	-0.0527	0.01308	-0.07964	12.8931	0.769542	0.4191	71.8	8.85809	0.3451	4.66721	3858.02
1.78644	0.0482	0.132782	0.093684	11.3958	0.279428	0.495	80.5	8.99767	0.262	5.79667	6798.32
1.51574	-0.04881	0.027598	-0.004674	14.2255	0.421553	0.4374	75.8	9.00594	0.3723	6.81377	29285.9
1.86041	0.008	0.200258	0.031146	13.5528	0.533884	0.3182	82.1	9.30937	0.3723	4.87977	1774.68
1.2501	-0.0108	1.19535	0.021823	13.4143	0.426269	0.1673	76.2	9.32002	0.4234	8.69629	182193
1.53577	0.005583	0.087416	0.016171	12.6593	0.348355	0.1921	73.8	8.90427	0.2388	7.35423	33605.5
1.65837	0.0115	0.121999	0.073444	14.0118	0.277392	0.3702	79.1	9.25521	0.359	6.50817	15561.3
0.479795	-0.1484	0.090858	0.108273	12.2412	0.167006	0.187	61.7	9.00389	0.5678	6.05866	18359
1.46392	-0.1159	0.032638	0.030347	12.2329	0.137526	0.2411	71.2	8.91838	0.2388	4.51196	3818.18
0.143449	-0.0017	0.016002	0.005268	12.4846	0.541512	0.377	66.8	8.90442	0.4726	2.82731	506.307
1.23471	-0.0268	0.023683	0.115359	11.9892	0.337955	0.2784	76.2	9.32002	0.4234	8.69629	182193
1.65788	-0.199	0.20645	0.092788	11.3658	0.245207	0.3214	73.7	8.96586	0.5176	6.72695	7652.65
-0.253298	-0.173	0.006363	0.052833	14.5537	0.415614	0.3935	66.4	9.43085	0.7131	6.61834	11705.6
1.55019	-0.0206	0.042899	0.044646	14.619	0.711993	0.2735	81.4	9.10701	0.3723	6.97737	13516.9
1.0998	-0.0708	0.009052	0.057839	12.6525	0.390272	0.7053	62.5	9.01496	0.3281	6.22456	24382.1
1.55019	0.1767	0.171389	0.144791	12.4402	0.254937	0.2379	81.4	9.10701	0.3723	6.97737	13516.9
1.2501	0.0563	0.024262	0.145078	12.1131	0.305238	0.3317	76.2	9.32002	0.4234	8.69629	182193
0.70397	-0.03	0.007453	0.054081	12.5386	0.166312	0.5079	71.5	6.86239	0	7.72921	14657.7
1.2501	-0.0999	0.007306	0.035102	12.6285	0.663532	0.1378	76.2	9.32002	0.4234	8.69629	182193
1.65837	-0.05568	0.009006	-0.017892	14.3553	0.508954	0.1724	79.1	9.25521	0.359	6.50817	15561.3
0.735945	-0.1161	0.062066	0.040116	13.9286	0.412153	0.4868	70.5	8.87445	0.2084	4.73786	2998.13
1.55019	-0.1708	0.491104	0.135142	14.2511	0.410338	0.5791	81.4	9.10701	0.3723	6.97737	13516.9
-0.253298	0.0309	0.023017	0.041255	12.0328	0.354735	0.3539	66.4	9.43085	0.7131	6.61834	11705.6
0.70397	-0.0681	0.011327	0.12717	14.7231	0.614116	0.2175	71.5	6.86239	0	7.72921	14657.7
1.59218	-0.0506	0.044922	0.027868	15.0999	0.67335	0.5432	89.4	8.40842	0.0893	6.80039	3080.04
0.479795	-0.1773	0.134916	0.015582	12.5375	0.513812	0.3975	61.7	9.00389	0.5678	6.05866	18359
1.51574	-0.0272	0.009652	0.063474	12.108	0.126684	0.6287	75.8	9.00594	0.3723	6.81377	29285.9
0.70397	-0.0268	0.128247	0.115359	11.9892	0.337955	0.2784	71.5	6.86239	0	7.72921	14657.7
1.2501	-0.0606	0.226258	0.042967	12.2406	0.380112	0.3912	76.2	9.32002	0.4234	8.69629	182193
0.479795	-0.1374	0.003936	-0.035578	16.0533	0.566712	0.1808	61.7	9.00389	0.5678	6.05866	18359
1.2501	-0.0051	0.021848	0.07765	12.3749	0.273258	0.1053	76.2	9.32002	0.4234	8.69629	182193
0.186957	-0.0246	0.003461	0.012956	14.0168	0.803465	0.3904	62.6	9.36517	0	5.44285	3176.21
1.73705	-0.0544	0.161459	-0.037058	12.4288	0.3384	0.3305	72.7	8.81192	0.3697	4.90897	5051.04
1.65342	-0.0311	0.054492	-0.003652	12.3535	0.615072	0.4245	80.2	9.25521	0.359	6.5582	18035.3
1.2501	0.1708	0.583844	0.06815	12.6505	0.375347	0.6874	76.2	9.32002	0.4234	8.69629	182193
1.55019	-0.2252	0.030157	0.028035	13.5352	0.339487	0.4286	81.4	9.10701	0.3723	6.97737	13516.9
1.51574	0.0096	0.096871	0.031233	12.5532	0.342862	0.1968	75.8	9.00594	0.3723	6.81377	29285.9
1.2501	-1.971	0.285344	-0.007237	12.8604	0.568148	0.3485	76.2	9.32002	0.4234	8.69629	182193
0.479795	-0.7639	0.039134	0.047232	12.4248	0.561926	0.3565	61.7	9.00389	0.5678	6.05866	18359
0.767554	-0.1623	0.002456	-0.020362	14.7902	0.811541	0.8941	71.2	6.86239	0	7.76387	14843.2
1.55019	-0.208	0.011552	0.015906	12.0642	0.123152	0.2519	82	9.10701	0.3723	7.15594	14674.8
1.51574	-0.1825	0.017853	0.064113	13.1762	0.115754	0.5477	75.8	9.00594	0.3723	6.81377	29285.9
1.07777	0.0517	0.031904	0.056847	15.3704	0.697337	0.4284	66.4	9.0381	0.5482	0.832909	113.023
1.07777	-0.0099	0.019599	0.056847	15.3704	0.697337	0.4284	66.4	9.0381	0.5482	0.832909	113.023
-0.432839	-0.1608	0.182582	0.006262	14.1658	0.618606	0.2938	63.3	8.20403	0.4859	4.6606	1843.88
0.479795	0.0112	0.111729	-0.015584	13.2023	0.674284	0.3103	61.7	9.00389	0.5678	6.05866	18359
-0.730273	0.2909	0.007767	0.108027	14.7511	0.569283	0.3985	57.5	8.11704	0.538	3.79144	180.5
1.59218	-0.8712	0.01005	-0.046237	14.537	0.88201	0.5006	89.4	8.40842	0.0893	6.80039	3080.04
1.59218	-0.1595	0.016265	0.017437	12.86	0.472703	0.1174	89.4	8.40842	0.0893	6.80039	3080.04
1.53577	-0.1745	0.117422	0.145985	13.524	0.491278	0.4905	73.8	8.90427	0.2388	7.35423	33605.5
1.2501	0.0069	0.060929	0.058964	12.3649	0.626179	0.3712	76.2	9.32002	0.4234	8.69629	182193
1.2501	-0.0441	0.167735	-0.009224	12.6914	0.545402	0.4015	76.2	9.32002	0.4234	8.69629	182193
1.59218	-0.0109	0.100263	0.048738	12.8467	0.401911	0.2049	89.4	8.40842	0.0893	6.80039	3080.04
0.479795	-0.4722	0.016381	0.064416	11.9818	0.447383	0.3223	61.7	9.00389	0.5678	6.05866	18359
1.0998	-0.0039	0.289099	0.041599	14.8097	0.686436	0.5032	62.5	9.01496	0.3281	6.22456	24382.1
1.2501	-0.1009	0.192859	0.083835	12.5839	0.369612	0.5143	76.2	9.32002	0.4234	8.69629	182193
-0.478445	-1.8703	0.233674	0.164272	11.5014	0.559075	0.1683	63.3	8.20403	0.4859	4.6606	1843.88
1.56664	0.0209	0.601331	0.096174	13.9019	0.631163	0.1411	89.4	8.40842	0.0893	6.86537	3148.51
1.23153	-0.0455	0.142655	0.102862	11.9633	0.09411	0.35	75.5	9.32002	0.4234	8.68386	175217
1.58186	-0.2727	0.084994	0.11783	13.347	0.605386	0.604	73.4	8.90427	0.2388	7.49704	38839.2
1.60688	-0.0436	0.007633	0.006986	17.9593	0.790293	0.6383	82	9.10701	0.3723	7.15594	14674.8
0.470201	0.0776	0.015306	0.065647	13.7947	0.577223	0.3807	60.9	9.00389	0.5678	6.15507	21591.3
1.60688	-0.2332	0.262213	0.00522	11.0186	0.284544	0.3084	82	9.10701	0.3723	7.15594	14674.8
1.65342	-0.1342	0.006727	0.084096	15.8325	0.552034	0.2743	80.2	9.25521	0.359	6.5582	18035.3
1.23153	-0.0595	0.083689	0.013034	14.1839	0.667095	0.267	75.5	9.32002	0.4234	8.68386	175217
0.95624	0.0063	0.01592	0.02491	17.3783	0.795066	0.1557	63.5	9.17737	0.3816	3.47507	2295.96
1.23153	-0.0632	0.023552	0.091921	13.8085	0.158885	0.3694	75.5	9.32002	0.4234	8.68386	175217
1.37602	-0.0967	0.095645	0.083245	12.0997	0.205425	0.2444	72.4	7.64879	0.5678	8.031	48504.1
1.23153	0.025673	0.069433	0.13303	12.938	0.392776	0.3225	75.5	9.32002	0.4234	8.68386	175217
1.23153	-0.0595	0.00225	0.013034	14.1839	0.667095	0.267	75.5	9.32002	0.4234	8.68386	175217
-1.52178	-0.1342	0.00713	0.084096	15.8325	0.552034	0.2743	40.6	9.3303	0	3.73297	141.963
1.37602	0.0063	0.00088	0.02491	17.3783	0.795066	0.1557	72.4	7.64879	0.5678	8.031	48504.1
1.60688	0.0244	0.222458	0.004754	12.486	0.176666	0.355	82	9.10701	0.3723	7.15594	14674.8
1.23153	-0.1178	0.01221	-0.010345	12.9463	0.579113	0.3196	75.5	9.32002	0.4234	8.68386	175217
0.767554	-0.029	0.153508	0.040694	13.1271	0.327107	0.2992	71.2	6.86239	0	7.76387	14843.2
1.58186	-0.073412	0.05696	0.037183	12.5182	0.401237	0.1921	73.4	8.90427	0.2388	7.49704	38839.2
1.85613	-0.0652	0.026554	-0.071816	13.3966	0.114377	0.1809	81.2	9.30937	0.3723	5.04213	2009.22
1.72101	-0.2285	0.042288	-0.028083	11.8383	0.556395	0.2039	76.1	8.883	0.3	4.64823	3529.94
0.767554	-0.151	0.122914	0.012252	12.5771	0.221686	0.5079	71.2	6.86239	0	7.76387	14843.2
-0.00424673	-0.0717	0.000256	0.018929	21.2387	0.925206	0.5726	56.9	9.73791	0.3816	6.65878	24559.9
1.52492	0.0155	0.01315	0.122104	12.6637	0.36839	0.4334	72.4	8.91838	0.2388	4.63181	4419.96
0.681375	-0.1437	0.00507	0.071011	13.5956	0.262688	0.2252	68.4	8.87445	0.2084	4.68951	3095.58
0.681375	-0.1437	0.003042	0.071011	13.5956	0.262688	0.2252	68.4	8.87445	0.2084	4.68951	3095.58
1.56664	-0.0224	0.007878	0.060301	12.4744	0.344834	0.2274	89.4	8.40842	0.0893	6.86537	3148.51
1.56664	-0.234	0.579199	0.084739	12.3611	0.443928	0.379	89.4	8.40842	0.0893	6.86537	3148.51
1.23153	-0.2171	0.179663	0.033605	14.1207	0.582392	0.1481	75.5	9.32002	0.4234	8.68386	175217
1.58186	-0.0456	0.007643	0.010644	13.208	0.408449	0.2742	73.4	8.90427	0.2388	7.49704	38839.2
0.470201	-0.1015	0.09478	0.007853	11.8136	0.482261	0.5083	60.9	9.00389	0.5678	6.15507	21591.3
-0.714945	-0.0002	0.00578	0.147365	14.7732	0.5758	0.3988	57.4	8.11704	0.538	3.62627	167.026
1.23153	-0.0226	0.046401	0.033412	11.998	0.340537	0.1998	75.5	9.32002	0.4234	8.68386	175217
1.46195	0.0133	0.001455	0.03483	19.2301	0.872102	0.6837	74.9	9.00594	0.3723	6.81102	30638
1.8379	-0.0518	0.092044	0.037532	11.1392	0.485138	0.2466	81.6	8.99767	0.262	5.43895	7091.83
1.46195	-0.277	0.009527	0.016804	11.1149	0.04992	0.3258	74.9	9.00594	0.3723	6.81102	30638
1.23153	-0.0777	0.031713	0.09767	14.3381	0.365587	0.721	75.5	9.32002	0.4234	8.68386	175217
0.470201	-0.0645	0.023396	0.030727	16.4796	0.683561	0.5693	60.9	9.00389	0.5678	6.15507	21591.3
1.23153	-0.2687	0.358852	0.03216	11.8187	0.324628	0.277	75.5	9.32002	0.4234	8.68386	175217
1.32704	0.0987	0.021337	0.034747	11.1673	0.358447	0.56	71.8	7.64879	0.5678	8.0388	51557.2
0.160839	-0.2025	0.010169	0.024294	12.5686	0.596138	0.2472	65.1	8.8634	0.5074	3.48738	1909.49
0.681375	0.0537	0.005853	0.099878	13.4057	0.414207	0.1788	66.9	8.87445	0.2084	4.68454	2926.36
1.23153	0.06084	0.000972	0.016446	15.1823	0.77851	0.5392	76	9.32002	0.4234	8.63489	167848
0.767554	-0.0594	0.009159	-0.034385	12.8423	0.532057	0.168	71.2	6.86239	0	7.76387	14843.2
1.23153	-0.0752	0.009116	0.029313	14.8781	0.511133	0.5535	76	9.32002	0.4234	8.63489	167848
1.61429	-0.1184	0.026389	-0.023788	12.9585	0.398887	0.2965	79.4	9.25521	0.359	6.56611	18472.1
1.46195	0.0278	0.351054	0.095202	14.155	0.887935	0.2198	74.9	9.00594	0.3723	6.81102	30638
1.23153	0.0757	0.032642	-0.015605	14.163	0.588883	0.2032	75.5	9.32002	0.4234	8.68386	175217
1.69161	0.06084	0.01647	0.065557	15.1947	0.785853	0.5392	74.2	8.96586	0.5176	6.76238	8909.81
1.23153	-0.0866	0.004524	0.291143	12.4648	0.143309	0.5405	76	9.32002	0.4234	8.63489	167848
1.23153	-0.1065	0.077894	0.111512	12.2548	0.258253	0.1052	75.5	9.32002	0.4234	8.68386	175217
1.65342	-0.1685	0.006153	0.040942	13.9272	0.27177	0.2312	80.2	9.25521	0.359	6.5582	18035.3
0.207627	-0.0909	0.000247	0.009775	21.4465	0.92541	0.3512	62.5	9.36517	0	5.48397	3509.05
1.5787	-0.1281	0.007675	0.08415	11.4897	0.29957	0.4587	82	9.10701	0.3723	7.15594	14674.8
1.23153	-0.1201	0.007857	0.001421	12.6955	0.572259	0.1606	75.5	9.32002	0.4234	8.68386	175217
1.65342	-0.0672	0.084451	-0.07792	11.8247	0.168455	0.4417	80.2	9.25521	0.359	6.5582	18035.3
1.23471	-0.1723	0.171683	0.050895	13.6257	0.02464	0.3694	76	9.32002	0.4234	8.63489	167848
1.5787	-0.2261	0.009567	-0.001239	11.1541	0.263052	0.2523	82.6	9.10701	0.3723	7.21847	15761.8
1.5787	-0.1281	0.036465	0.079678	11.1501	0.054781	0.4587	82.6	9.10701	0.3723	7.21847	15761.8
1.48217	-0.1354	0.559715	-0.030301	13.2388	0.442962	0.2285	72.8	8.90427	0.2388	7.41288	37327.4
-0.694224	-0.0935	0.534101	0.069744	13.4487	0.65972	0.2961	63	8.20403	0.4859	5.40986	2366.35
1.23471	-0.3233	0.042516	0.12591	12.3817	0.143518	0.65	76	9.32002	0.4234	8.63489	167848
0.524575	-0.2949	0.406066	0.066753	11.4704	0.162605	0.3557	60.6	9.00389	0.5678	6.08062	21413.2
1.23471	-0.3248	0.017895	0.095419	11.2997	0.065427	0.2788	76	9.32002	0.4234	8.63489	167848
1.55033	-0.5378	0.014579	0.04336	15.6697	0.608428	0.5621	71.8	8.91838	0.2388	4.55703	4300.69
0.524575	-0.0862	0.059158	-0.0198	12.7172	0.305101	0.1216	60.6	9.00389	0.5678	6.08062	21413.2
0.35576	-0.3022	0.097163	0.071639	12.6745	0.350214	0.3054	66.1	8.37909	0.2403	6.46847	3232.77
1.69105	-0.3641	1.0797	0.061535	11.2997	0.180304	0.4638	73.5	8.96586	0.5176	6.7027	8769.24
1.5787	-0.1226	0.051091	0.067201	14.1836	0.561427	0.3173	82.6	9.10701	0.3723	7.21847	15761.8
1.54298	-0.0346	0.014026	0.087307	12.9384	0.132699	0.1375	88	8.40842	0.0893	6.82503	3075.76
1.23471	-0.0911	0.026001	0.060154	11.613	0.124261	0.1614	76	9.32002	0.4234	8.63489	167848
1.23471	-0.1461	0.008186	0.092598	12.4167	0.088814	0.299	76	9.32002	0.4234	8.63489	167848
1.5787	-0.0384	0.311363	0.062638	14.5994	0.411271	0.35	82.6	9.10701	0.3723	7.21847	15761.8
1.41425	-0.1254	0.002497	-0.074036	16.2781	0.703547	0.2112	74.8	9.00594	0.3723	6.63174	27860.2
1.54298	-0.2132	0.07926	-0.024276	12.1395	0.27155	0.1682	88	8.40842	0.0893	6.82503	3075.76
1.48217	-0.000437	0.155429	0.034087	12.2297	0.545981	0.2348	72.8	8.90427	0.2388	7.41288	37327.4
1.71941	-0.5378	0.005261	0.04336	15.6697	0.608428	0.5621	74.2	8.98274	0.4361	2.98062	617.394
1.23471	-0.0441	0.01152	0.057341	14.1041	0.475279	0.3502	76	9.32002	0.4234	8.63489	167848
1.54298	-1.2157	0.010417	-0.024003	12.7466	0.174654	0.5558	88	8.40842	0.0893	6.82503	3075.76
1.48217	-0.0406	0.055873	0.105903	13.4689	0.449408	0.1697	72.8	8.90427	0.2388	7.41288	37327.4
1.23471	-0.0209	0.00409	0.063643	13.3899	0.433642	0.1802	76.3	9.32002	0.4234	8.58715	161970
1.73662	-0.0209	0.010181	0.063643	13.3899	0.433642	0.1802	81.1	8.99767	0.262	5.26321	6680.44
1.60964	-0.0156	0.008176	0.035681	12.7004	0.329583	0.1825	83.1	9.10701	0.3723	7.10546	15461.5
0.524575	-0.1515	0.01168	0.047147	12.3739	0.483101	0.3372	58.8	9.00389	0.5678	6.06704	20870.8
1.73662	-0.082	0.0104	-0.002333	12.5665	0.436005	0.2485	81	8.99767	0.262	5.38495	6885.04
1.48217	-0.000437	0.123192	0.034087	12.2297	0.545981	0.2348	72.8	8.90427	0.2388	7.41288	37327.4
-0.335554	-0.4422	0.007079	-0.007709	14.6773	0.813261	0.4246	55.2	8.2388	0	6.49148	18567.2
1.46556	-0.2245	0.021222	-0.047099	11.468	0.167796	0.1375	71	8.90427	0.2388	7.40233	35273.4
1.77256	-0.1163	0.0636	0.071308	12.4355	0.410141	0.4824	76.2	8.883	0.3	4.51305	3271.49
1.62026	-0.3348	0.026113	0.042611	12.3256	0.083676	0.2515	79.9	9.25521	0.359	6.55279	18286.9
-0.57953	-0.1018	0.006946	0.061183	14.6138	0.713392	0.5164	50.2	9.78186	0.5817	1.91545	270.845
1.62026	-1.1335	0.007795	0.057372	13.6243	0.025973	0.3694	79.9	9.25521	0.359	6.55279	18286.9
0.510864	-0.4944	0.07356	-0.036668	12.3685	0.591622	0.1482	58.8	9.00389	0.5678	6.06704	20870.8
-0.264461	-0.4084	0.102177	0.003432	10.8107	0.29715	0.2528	64.9	8.10286	0.4088	6.46084	3975.58
1.56807	0.0103	0.010343	0.063485	14.3551	0.511931	0.1327	87.5	8.40842	0.0893	6.72371	2950.87
1.62026	-0.3348	0.030649	0.042611	12.3256	0.083676	0.2515	79.9	9.25521	0.359	6.55279	18286.9
1.46556	-0.2186	0.091513	-0.030778	11.0626	0.107739	0.3062	71	8.90427	0.2388	7.40233	35273.4
1.2613	-0.0734	0.040989	-0.124594	12.2393	0.202872	0.4526	77.8	9.32002	0.4234	8.52359	155426
0.940435	-0.2687	0.056822	-0.021383	12.5213	0.789792	0.5003	70.4	8.91761	0.3493	4.88507	2279.48
-0.210897	0.0057	0.000298	0.022493	21.16	0.938113	0.354	51.7	9.86773	0.7131	5.08512	5301.63
1.44344	-0.2877	0.014481	-0.051331	12.343	0.207813	0.5951	71.8	8.90427	0.2388	7.49181	37444.1
1.62187	-0.2082	0.336116	0.194072	16.0928	0.560374	0.5286	82.5	9.10701	0.3723	7.07386	13966.5
1.62187	-0.011	0.011569	0.133782	18.5429	0.549114	0.7584	82.5	9.10701	0.3723	7.07386	13966.5
1.69023	-0.0204	0.123509	-0.089194	10.5051	0.520265	0.3274	81.9	8.99767	0.262	5.14108	6995.8
1.24859	-0.1053	0.018653	-0.008525	12.4584	0.497079	0.1991	72.8	7.64879	0.5678	8.14934	61574.6
1.21225	-0.0859	0.241457	0.086684	11.3781	0.194951	0.1621	64.6	9.01496	0.3281	6.27288	28614.1
1.69892	-0.2636	0.028658	0.144979	12.4866	0.108054	0.2357	74.7	8.96586	0.5176	6.68549	9040.86
1.62187	-0.0974	0.007948	-0.048484	12.8236	0.533776	0.1987	82.5	9.10701	0.3723	7.07386	13966.5
1.60725	-0.2677	0.015824	0.064665	11.3678	0.087233	0.1687	80.4	9.25521	0.359	6.32776	16134.6
1.39535	-0.1143	0.01392	-0.008111	12.7454	0.417219	0.3085	76.5	9.00594	0.3723	6.45755	24752.4
1.76379	0.009	0.102143	0.08942	13.3004	0.550293	0.3503	82.1	9.30937	0.3723	4.42963	1466.19
1.59537	-0.4895	0.009594	-0.136402	13.2608	0.685592	0.4246	82.6	9.10701	0.3723	6.80295	11461.4
1.59537	-0.4895	0.009709	-0.136402	13.2608	0.685592	0.4246	82.6	9.10701	0.3723	6.80295	11461.4
1.32533	-0.035161	0.032808	0.124734	15.701	0.370797	0.4423	70.1	8.98354	0.4361	5.44025	4809.52
0.275198	-0.212612	0.01008	-0.023678	15.249	0.740424	0.635	63.8	9.36517	0	4.96215	2959.36
1.59537	-0.114	0.014558	0.192467	18.9253	0.390171	0.862	82.6	9.10701	0.3723	6.80295	11461.4
-0.352617	0.0577	0.00026	0.020669	21.0203	0.938949	0.354	64.1	8.10286	0.4088	6.13101	3411.05
1.46298	-0.149	0.005755	0.184745	18.7928	0.374037	0.862	87.1	8.40842	0.0893	6.2592	1941.52
1.59289	-0.1609	0.006366	0.06006	13.7474	0.594922	0.3334	82.6	9.10701	0.3723	6.42875	9278.05
1.61616	-0.0211	0.026019	0.205396	13.5842	0.509598	0.3173	82.2	9.10701	0.3723	6.35089	10540
1.61616	-0.2361	0.010193	0.129509	16.0367	0.423914	0.673	82.2	9.10701	0.3723	6.35089	10540
1.32768	0.3419	0.047964	0.011043	11.5839	0.519753	0.6674	81	9.32002	0.4234	8.31691	147128
1.68577	-0.105	0.006018	0.097417	15.0556	0.567842	0.218	74.7	8.98274	0.4361	4.11741	558.497
1.61616	-0.03752	0.005422	0.099547	18.136	0.533462	0.7584	82.2	9.10701	0.3723	6.35089	10540
1.65412	0.0403	0.697049	0.071245	15.55	0.65058	0.5474	68.6	8.85809	0.3451	4.32281	4622.5
1.52835	-0.1013	0.056009	0.031508	16.6164	0.747412	0.4203	87.3	8.40842	0.0893	6.47405	1936.12
1.61616	-0.03752	0.00456	0.099547	18.136	0.533462	0.7584	82.2	9.10701	0.3723	6.35089	10540
1.43922	-0.24	1.03435	0.03692	16.4221	0.555833	0.3856	79.4	9.00594	0.3723	6.39175	29226.7
1.59566	-0.019	0.156388	0.053092	14.9159	0.388366	0.4563	78	9.25521	0.359	6.09987	14649.8
1.2736	0.0051	0.021157	0.105353	15.0781	0.531105	0.4468	81.2	9.32002	0.4234	8.26018	144519
1.2736	0.0051	0.02962	0.105353	15.0781	0.531105	0.4468	81.2	9.32002	0.4234	8.26018	144519
1.59647	-0.105	0.046642	0.212072	18.4148	0.280679	0.8629	81.1	9.10701	0.3723	6.09762	8531
1.59566	0.0468	0.094637	-0.105164	10.3836	0.407303	0.1753	78	9.25521	0.359	6.09987	14649.8
1.59566	-0.2423	0.072411	0.12033	16.0598	0.35342	0.3856	78	9.25521	0.359	6.09987	14649.8
-0.740891	0.0855	0.014375	0.024998	13.1261	0.355134	0.4445	52.2	8.66476	0.3179	5.97406	12997.1
-0.740891	0.0855	0.010149	0.024998	13.1261	0.355134	0.4445	52.2	8.66476	0.3179	5.97406	12997.1
-0.740891	0.0855	0.001307	0.024998	13.1261	0.355134	0.4445	52.2	8.66476	0.3179	5.97406	12997.1
0.70397	-0.0364	0.008757	-0.085315	15.0391	0.800459	0.5979	71.5	6.86239	0	7.72921	14843.2
1.35722	-0.0344	0.010458	0.017699	11.8326	0.395368	0.3496	73.3	7.64879	0.5678	7.90049	48504.1
-0.294808	0.0734	0.300014	0.092787	12.2856	0.436852	0.1197	58.1	8.56042	0.5295	6.09718	8908.15
1.86041	-0.0431	0.006871	0.079326	12.5753	0.172517	0.147	82.1	9.30937	0.3723	4.87977	2009.22
1.48217	-0.3726	0.011819	0.073463	15.8763	0.562831	0.2422	72.8	8.90427	0.2388	7.41288	35273.4
1.81123	-0.2711	0.050254	0.087153	12.5419	0.197639	0.2151	81.4	9.30937	0.3723	5.00797	1762.48
1.48217	-0.3726	0.04071	0.073463	15.8763	0.562831	0.2422	72.8	8.90427	0.2388	7.41288	35273.4
1.46556	-0.3053	0.061514	0.041558	15.7074	0.526552	0.243	71	8.90427	0.2388	7.40233	35273.4
1.60964	-0.1469	0.019706	0.080285	15.7229	0.501399	0.2915	83.1	9.10701	0.3723	7.10546	15461.5
1.46891	-0.2165	0.021237	0.048738	12.8467	0.401911	0.2613	89.4	8.40842	0.0893	6.80039	2398.09
1.69892	0.01383	0.002237	0.019422	15.0034	0.68834	0.5392	74.7	8.96586	0.5176	6.68549	8465.55

## Sheet: table7
voice	polit	govern	regul	law	corrupt	roe3	scale	ocf	lnasset	leverage	top1	freedom	lndist	langua	lntrade	gdp
1.10928	0.402303	1.47679	1.49708	1.618	1.37353	-0.0182	0.03085	0.101847	13.2492	0.485358	0.129	75.4	9.32002	0.4234	8.66318	187072
1.10928	0.402303	1.47679	1.49708	1.618	1.37353	-0.0299	0.167553	0.001676	13.619	0.45607	0.3145	75.4	9.32002	0.4234	8.66318	187072
1.29464	0.360454	1.60162	1.76071	1.69151	1.89898	-0.0724	0.43136	0.040581	13.195	0.455276	0.3107	76.4	9.00594	0.3723	6.60408	26942.8
1.53173	0.999086	1.82891	1.81741	2.01521	2.23953	-0.3186	0.329886	0.038795	12.1582	0.417094	0.3522	72.6	8.75256	0.7072	3.906	2406.08
1.29464	0.360454	1.60162	1.76071	1.69151	1.89898	-0.0574	0.142693	-0.059322	13.431	0.301581	0.5166	76.4	9.00594	0.3723	6.60408	26942.8
1.29464	0.360454	1.60162	1.76071	1.69151	1.89898	-0.0915	0.151002	0.111367	11.5187	0.150133	0.2483	76.4	9.00594	0.3723	6.60408	26942.8
1.10928	0.402303	1.47679	1.49708	1.618	1.37353	-0.0295	0.543665	0.06437	16.8911	0.825802	0.3456	75.4	9.32002	0.4234	8.66318	187072
1.13557	-0.0953591	1.40525	1.07032	1.41308	1.40014	0.0258	0.070514	0.061847	12.3912	0.241479	0.1109	62.3	9.01496	0.3281	6.15124	24712.9
1.53179	1.30629	2.00859	1.9119	1.94754	1.98836	-0.0934	0.033085	-0.117906	12.7838	0.433732	0.4167	81	8.99767	0.262	5.97762	6713.09
1.36378	0.681363	1.73457	1.81702	1.62202	1.84342	-0.1346	0.542159	0.241631	11.6906	0.444733	0.4219	74.4	8.90427	0.2388	7.39388	34667.9
1.03399	0.369415	0.53477	0.710592	0.32916	0.0844068	-0.3249	0.016829	-0.017751	13.1028	0.270369	0.3946	61.2	9.00389	0.5678	6.04926	18758
1.03399	0.369415	0.53477	0.710592	0.32916	0.0844068	0.0492	0.014474	-0.00314	12.3679	0.265839	0.4478	61.2	9.00389	0.5678	6.04926	18758
1.10928	0.402303	1.47679	1.49708	1.618	1.37353	-0.8194	0.930179	0.017205	13.6118	0.230386	0.2242	75.4	9.32002	0.4234	8.66318	187072
0.99514	0.413111	1.01075	1.37306	1.12927	1.14005	-0.7027	0.188922	0.15852	13.9294	0.482906	0.3581	77.7	9.85639	0.7131	5.66157	2504.4
1.10928	0.402303	1.47679	1.49708	1.618	1.37353	0.0051	0.180877	0.109833	12.4921	0.404985	0.3805	75.4	9.32002	0.4234	8.66318	187072
-0.150454	1.49576	2.20624	2.18061	1.82524	2.0881	-0.0964	0.004477	0.093789	16.8276	0.721002	0.4918	87.8	8.40842	0.0893	6.72419	3186.52
0.640721	0.163469	1.06404	1.11433	1.16084	0.456913	0.0529	0.008616	0.107819	11.8445	0.506495	0.2703	71.7	6.86239	0	7.65629	15001.1
1.36378	0.681363	1.73457	1.81702	1.62202	1.84342	-0.0207	0.008015	0.056648	16.6813	0.671777	0.5641	74.4	8.90427	0.2388	7.39388	34667.9
1.13557	-0.0953591	1.40525	1.07032	1.41308	1.40014	-0.0762	0.004957	0.050899	14.2169	0.645846	0.3822	62.3	9.01496	0.3281	6.15124	24712.9
1.54028	0.912268	1.83354	1.97617	1.89441	1.91311	-0.0101	0.00193	-0.034955	13.4051	0.435522	0.3927	74.6	8.96586	0.5176	6.71526	7835.28
1.35101	1.04796	1.56851	1.89697	1.75552	1.81612	0.0125	0.012509	0.023527	15.9287	0.554831	0.2782	80.3	9.10701	0.3723	6.94765	12088.5
1.36378	0.681363	1.73457	1.81702	1.62202	1.84342	-0.0287	0.379714	0.009276	12.7216	0.639237	0.3104	74.4	8.90427	0.2388	7.39388	34667.9
1.36378	0.681363	1.73457	1.81702	1.62202	1.84342	-0.0934	0.006063	-0.117906	12.7838	0.433732	0.4167	74.4	8.90427	0.2388	7.39388	34667.9
0.440187	-0.95384	0.0751832	-0.306505	-0.0288772	-0.282258	-0.0075	0.188563	0.04821	15.2918	0.423084	0.3862	56.2	8.2388	0	6.54564	22948
1.44794	1.25606	1.78146	1.73882	1.84111	1.9899	-0.0765	0.024714	0.037035	14.1879	0.387147	0.3188	78	9.25521	0.359	6.4677	15282.4
1.04105	0.413188	1.11584	1.0086	0.978825	0.515631	0.0338	0.021573	0.008575	13.7073	0.638577	0.2179	68.5	9.13046	0.7131	5.6204	12320.8
1.36378	0.681363	1.73457	1.81702	1.62202	1.84342	-0.0716	0.06829	0.090424	12.3676	0.18392	0.3702	74.4	8.90427	0.2388	7.39388	34667.9
1.16297	1.06258	0.574181	0.489456	0.630394	1.2675	-0.6599	0.021405	0.021592	13.121	0.420125	0.1099	68.8	9.86139	0.7131	3.61738	526.876
1.10928	0.402303	1.47679	1.49708	1.618	1.37353	0.0338	0.03167	0.008575	13.7073	0.638577	0.2179	75.4	9.32002	0.4234	8.66318	187072
-0.150454	1.49576	2.20624	2.18061	1.82524	2.0881	0.016	0.024345	0.138234	14.4313	0.868045	0.3131	87.8	8.40842	0.0893	6.72419	3186.52
1.13557	-0.0953591	1.40525	1.07032	1.41308	1.40014	0.0533	0.844226	-0.015489	12.37	0.345715	0.3728	62.3	9.01496	0.3281	6.15124	24712.9
0.166679	-0.372952	0.00763849	-0.122344	-0.344751	-0.399327	0.0017	0.085427	0.106393	13.4188	0.481028	0.2022	59.4	8.56042	0.5295	6.16521	9318.77
1.50021	1.41948	1.69235	1.72208	1.76036	2.09685	0.0776	0.140065	0.05031	16.6127	0.728267	0.2422	73.9	8.98274	0.4361	2.70136	606.915
1.44794	1.25606	1.78146	1.73882	1.84111	1.9899	-0.0668	239.837	-0.030544	12.9259	0.459059	0.2026	78	9.25521	0.359	6.4677	15282.4
0.987905	0.982944	1.82204	1.42812	1.42099	1.52496	-0.0441	0.009739	0.016074	12.533	0.398235	0.2156	73.1	7.64879	0.5678	7.90286	49225.4
1.36378	0.681363	1.73457	1.81702	1.62202	1.84342	0.0156	0.209574	0.156477	16.6523	0.595683	0.3475	74.4	8.90427	0.2388	7.39388	34667.9
1.04105	0.413188	1.11584	1.0086	0.978825	0.515631	-0.0981	59.0926	0.078181	11.4322	0.12303	0.362	68.5	9.13046	0.7131	5.6204	12320.8
1.03399	0.369415	0.53477	0.710592	0.32916	0.0844068	0.2967	0.027877	0.091628	12.6364	0.442447	0.3415	61.2	9.00389	0.5678	6.04926	18758
0.450566	-0.377205	-0.173778	-0.207316	-0.157223	-0.38144	-0.0534	0.36248	0.033068	15.9919	0.610458	0.3156	56.5	9.73791	0.3816	6.37161	17957
1.03399	0.369415	0.53477	0.710592	0.32916	0.0844068	-0.1736	0.037667	0.004295	11.8372	0.184008	0.6032	61.2	9.00389	0.5678	6.04926	18758
1.10928	0.402303	1.47679	1.49708	1.618	1.37353	-0.0684	0.00893	0.018094	15.1301	0.628155	0.4595	75.4	9.32002	0.4234	8.66318	187072
1.10928	0.402303	1.47679	1.49708	1.618	1.37353	-0.1157	0.123975	0.022226	13.6371	0.415478	0.4433	75.4	9.32002	0.4234	8.66318	187072
1.10928	0.402303	1.47679	1.49708	1.618	1.37353	0.1281	5.97646	0.002398	15.4771	0.915508	0.6774	75.4	9.32002	0.4234	8.66318	187072
0.84349	0.507242	0.706566	0.951996	0.636218	0.739105	-0.0322	0.05079	0.106288	12.3463	0.401952	0.2088	69.3	8.84619	0.2703	5.16307	4720.37
1.10928	0.402303	1.47679	1.49708	1.618	1.37353	0.0162	0.011484	-0.038251	17.508	0.786623	0.2395	75.4	9.32002	0.4234	8.66318	187072
-0.150454	1.49576	2.20624	2.18061	1.82524	2.0881	-0.0702	0.095887	0.016237	13.1282	0.306406	0.5654	87.8	8.40842	0.0893	6.72419	3186.52
1.50021	1.41948	1.69235	1.72208	1.76036	2.09685	-0.2431	0.065005	0.000631	14.2196	0.354179	0.39	73.9	8.98274	0.4361	2.70136	606.915
0.631014	0.161014	1.01239	1.11339	0.932385	0.373622	-0.03	0.114093	0.054081	12.5386	0.166312	0.5079	71.5	6.86239	0	7.72921	14657.7
0.987905	0.982944	1.82204	1.42812	1.42099	1.52496	0.0156	0.025727	0.156477	16.6523	0.595683	0.3475	73.1	7.64879	0.5678	7.90286	49225.4
1.422	0.699824	1.73683	1.72308	1.795	1.83789	0.0776	0.010665	0.058968	16.2568	0.636761	0.2423	73.8	8.90427	0.2388	7.35423	33605.5
-0.150454	1.49576	2.20624	2.18061	1.82524	2.0881	-0.0421	0.030744	0.03837	15.4252	0.598916	0.5535	87.8	8.40842	0.0893	6.72419	3186.52
1.10928	0.402303	1.47679	1.49708	1.618	1.37353	-0.057	0.195744	0.04599	12.9641	0.277405	0.1962	75.4	9.32002	0.4234	8.66318	187072
-0.418371	0.136825	0.865775	0.711795	0.499149	0.096051	0.0492	0.016368	-0.018801	11.658	0.28933	0.2243	71.5	8.37909	0.2403	6.36492	3012.55
1.36378	0.681363	1.73457	1.81702	1.62202	1.84342	0.1462	0.131149	0.119346	13.0613	0.421656	0.3513	74.4	8.90427	0.2388	7.39388	34667.9
0.640721	0.163469	1.06404	1.11433	1.16084	0.456913	-0.7267	0.007274	0.038239	14.5013	0.503823	0.2076	71.7	6.86239	0	7.65629	15001.1
1.36378	0.681363	1.73457	1.81702	1.62202	1.84342	-0.0207	0.002647	0.056648	16.6813	0.671777	0.5641	74.4	8.90427	0.2388	7.39388	34667.9
1.29464	0.360454	1.60162	1.76071	1.69151	1.89898	-0.0964	0.006358	0.093789	16.8276	0.721002	0.4918	76.4	9.00594	0.3723	6.60408	26942.8
1.10928	0.402303	1.47679	1.49708	1.618	1.37353	1.2581	3.20975	0.01415	16.2833	0.855334	0.2076	75.4	9.32002	0.4234	8.66318	187072
1.37696	0.441367	1.32621	1.34068	1.39096	1.63871	-0.0527	0.016545	0.077621	12.1951	0.130016	0.6287	68.4	8.98354	0.4361	5.43721	4759.01
1.10928	0.402303	1.47679	1.49708	1.618	1.37353	0.0623	0.589062	0.004957	14.2302	0.818564	0.2326	75.4	9.32002	0.4234	8.66318	187072
1.36378	0.681363	1.73457	1.81702	1.62202	1.84342	-0.1721	0.124015	-0.069371	12.104	0.490318	0.2572	74.4	8.90427	0.2388	7.39388	34667.9
1.36378	0.681363	1.73457	1.81702	1.62202	1.84342	-0.0567	0.072455	0.085938	12.5759	0.299793	0.8185	74.4	8.90427	0.2388	7.39388	34667.9
1.10928	0.402303	1.47679	1.49708	1.618	1.37353	-0.217	0.154769	0.056631	13.3544	0.495558	0.184	75.4	9.32002	0.4234	8.66318	187072
1.10928	0.402303	1.47679	1.49708	1.618	1.37353	0.0243	0.021417	0.069469	14.0596	0.635792	0.4841	75.4	9.32002	0.4234	8.66318	187072
1.10928	0.402303	1.47679	1.49708	1.618	1.37353	-0.4977	0.119435	0.030559	12.8592	0.248809	0.3519	75.4	9.32002	0.4234	8.66318	187072
-0.161822	1.31175	2.23642	2.26054	1.81348	2.09272	-0.1143	0.154767	0.079999	14.284	0.535645	0.2485	87.8	8.40842	0.0893	6.72419	3186.52
1.10928	0.402303	1.47679	1.49708	1.618	1.37353	0.0029	0.193402	0.010894	13.0158	0.514444	0.3972	75.4	9.32002	0.4234	8.66318	187072
1.10982	0.678062	1.46352	1.25615	1.59611	1.39693	0.0657	0.073105	0.057373	12.8802	0.436793	0.1116	76.2	9.32002	0.4234	8.69629	182193
1.10982	0.678062	1.46352	1.25615	1.59611	1.39693	-0.1155	0.129904	0.007467	12.1322	0.3786	0.2779	76.2	9.32002	0.4234	8.69629	182193
1.5585	1.33936	1.99805	1.74109	1.94517	2.13647	-0.0778	0.015442	0.017374	14.4941	0.471831	0.1229	80.5	8.99767	0.262	5.79667	6798.32
1.35559	0.88498	1.56453	1.78868	1.82521	1.88211	-0.0199	0.007519	0.100507	11.9348	0.195914	0.2453	81.4	9.10701	0.3723	6.97737	13516.9
1.04483	0.251491	1.17404	0.807637	0.901592	0.5839	-0.0855	0.332399	0.069495	11.6755	0.32636	0.4302	67.6	9.13046	0.7131	5.59471	11951.2
0.631014	0.161014	1.01239	1.11339	0.932385	0.373622	-0.0681	0.014432	0.12717	14.7231	0.614116	0.2175	71.5	6.86239	0	7.72921	14657.7
1.20664	0.106706	1.4368	1.12969	1.41331	1.30567	-0.199	0.002618	0.110501	13.8494	0.250155	0.504	62.5	9.01496	0.3281	6.22456	24382.1
1.03477	0.37592	0.447953	0.728811	0.275051	0.0162642	0.0621	0.041475	0.061164	14.1566	0.646517	0.3807	61.7	9.00389	0.5678	6.05866	18359
0.184858	-0.615061	-0.240622	-0.217558	-0.422098	-0.458367	0.0746	0.013326	0.074719	14.2526	0.657225	0.1934	58.1	8.56042	0.5295	6.09718	8608.54
1.422	0.699824	1.73683	1.72308	1.795	1.83789	0.114	0.023987	0.033982	13.0606	0.25426	0.42	73.8	8.90427	0.2388	7.35423	33605.5
0.988055	1.06513	1.78452	1.21774	1.51872	1.56918	-0.05568	0.069485	-0.017892	14.3553	0.508954	0.1724	73.3	7.64879	0.5678	7.90049	43894.8
1.38353	1.14308	1.47913	1.40327	1.85525	1.51928	-0.0451	0.219998	-0.074919	12.0828	0.608585	0.4987	71.2	8.91838	0.2388	4.51196	3818.18
1.10982	0.678062	1.46352	1.25615	1.59611	1.39693	-0.0441	0.050153	-0.009224	12.6914	0.545402	0.4015	76.2	9.32002	0.4234	8.69629	182193
1.04483	0.251491	1.17404	0.807637	0.901592	0.5839	-0.0431	0.04135	0.030135	12.7072	0.36619	0.3277	67.6	9.13046	0.7131	5.59471	11951.2
1.35559	0.88498	1.56453	1.78868	1.82521	1.88211	-0.1295	0.087037	0.005462	13.1851	0.311223	0.3306	81.4	9.10701	0.3723	6.97737	13516.9
1.10982	0.678062	1.46352	1.25615	1.59611	1.39693	0.0549	0.52645	0.021907	13.1772	0.544421	0.3707	76.2	9.32002	0.4234	8.69629	182193
1.10982	0.678062	1.46352	1.25615	1.59611	1.39693	0.0148	0.587626	0.121438	12.6178	0.138963	0.2198	76.2	9.32002	0.4234	8.69629	182193
-0.391477	0.258958	0.948956	0.752673	0.501924	0.235073	0.004	0.36337	0.035535	13.3866	0.425611	0.3109	70.8	8.37909	0.2403	6.38266	3013.55
1.68791	1.16172	1.8645	1.60687	2.01115	2.2428	-0.0527	0.01308	-0.07964	12.8931	0.769542	0.4191	71.8	8.85809	0.3451	4.66721	3858.02
1.5585	1.33936	1.99805	1.74109	1.94517	2.13647	0.0482	0.132782	0.093684	11.3958	0.279428	0.495	80.5	8.99767	0.262	5.79667	6798.32
1.29784	0.517748	1.74374	1.84566	1.81306	1.87637	-0.04881	0.027598	-0.004674	14.2255	0.421553	0.4374	75.8	9.00594	0.3723	6.81377	29285.9
1.55484	1.52545	1.88438	1.92075	2.00139	2.27563	0.008	0.200258	0.031146	13.5528	0.533884	0.3182	82.1	9.30937	0.3723	4.87977	1774.68
1.10982	0.678062	1.46352	1.25615	1.59611	1.39693	-0.0108	1.19535	0.021823	13.4143	0.426269	0.1673	76.2	9.32002	0.4234	8.69629	182193
1.422	0.699824	1.73683	1.72308	1.795	1.83789	0.005583	0.087416	0.016171	12.6593	0.348355	0.1921	73.8	8.90427	0.2388	7.35423	33605.5
1.46713	1.2747	1.76208	1.71766	1.84206	1.88658	0.0115	0.121999	0.073444	14.0118	0.277392	0.3702	79.1	9.25521	0.359	6.50817	15561.3
1.03477	0.37592	0.447953	0.728811	0.275051	0.0162642	-0.1484	0.090858	0.108273	12.2412	0.167006	0.187	61.7	9.00389	0.5678	6.05866	18359
1.38353	1.14308	1.47913	1.40327	1.85525	1.51928	-0.1159	0.032638	0.030347	12.2329	0.137526	0.2411	71.2	8.91838	0.2388	4.51196	3818.18
0.432573	0.0173222	0.208683	0.563768	-0.0970044	-0.264646	-0.0017	0.016002	0.005268	12.4846	0.541512	0.377	66.8	8.90442	0.4726	2.82731	506.307
1.10302	0.643073	1.52367	1.26801	1.55724	1.31326	-0.0268	0.023683	0.115359	11.9892	0.337955	0.2784	76.2	9.32002	0.4234	8.69629	182193
1.56114	0.926119	1.83251	1.79903	1.94419	1.8843	-0.199	0.20645	0.092788	11.3658	0.245207	0.3214	73.7	8.96586	0.5176	6.72695	7652.65
-0.0753589	-0.798699	0.209571	0.357726	-0.447092	-0.765936	-0.173	0.006363	0.052833	14.5537	0.415614	0.3935	66.4	9.43085	0.7131	6.61834	11705.6
1.35559	0.88498	1.56453	1.78868	1.82521	1.88211	-0.0206	0.042899	0.044646	14.619	0.711993	0.2735	81.4	9.10701	0.3723	6.97737	13516.9
1.20664	0.106706	1.4368	1.12969	1.41331	1.30567	-0.0708	0.009052	0.057839	12.6525	0.390272	0.7053	62.5	9.01496	0.3281	6.22456	24382.1
1.35559	0.88498	1.56453	1.78868	1.82521	1.88211	0.1767	0.171389	0.144791	12.4402	0.254937	0.2379	81.4	9.10701	0.3723	6.97737	13516.9
1.10982	0.678062	1.46352	1.25615	1.59611	1.39693	0.0563	0.024262	0.145078	12.1131	0.305238	0.3317	76.2	9.32002	0.4234	8.69629	182193
0.631014	0.161014	1.01239	1.11339	0.932385	0.373622	-0.03	0.007453	0.054081	12.5386	0.166312	0.5079	71.5	6.86239	0	7.72921	14657.7
1.10982	0.678062	1.46352	1.25615	1.59611	1.39693	-0.0999	0.007306	0.035102	12.6285	0.663532	0.1378	76.2	9.32002	0.4234	8.69629	182193
1.46713	1.2747	1.76208	1.71766	1.84206	1.88658	-0.05568	0.009006	-0.017892	14.3553	0.508954	0.1724	79.1	9.25521	0.359	6.50817	15561.3
0.74492	-1.09491	1.38778	1.2726	1.16228	0.943007	-0.1161	0.062066	0.040116	13.9286	0.412153	0.4868	70.5	8.87445	0.2084	4.73786	2998.13
1.35559	0.88498	1.56453	1.78868	1.82521	1.88211	-0.1708	0.491104	0.135142	14.2511	0.410338	0.5791	81.4	9.10701	0.3723	6.97737	13516.9
-0.0753589	-0.798699	0.209571	0.357726	-0.447092	-0.765936	0.0309	0.023017	0.041255	12.0328	0.354735	0.3539	66.4	9.43085	0.7131	6.61834	11705.6
0.631014	0.161014	1.01239	1.11339	0.932385	0.373622	-0.0681	0.011327	0.12717	14.7231	0.614116	0.2175	71.5	6.86239	0	7.72921	14657.7
-0.161822	1.31175	2.23642	2.26054	1.81348	2.09272	-0.0506	0.044922	0.027868	15.0999	0.67335	0.5432	89.4	8.40842	0.0893	6.80039	3080.04
1.03477	0.37592	0.447953	0.728811	0.275051	0.0162642	-0.1773	0.134916	0.015582	12.5375	0.513812	0.3975	61.7	9.00389	0.5678	6.05866	18359
1.29784	0.517748	1.74374	1.84566	1.81306	1.87637	-0.0272	0.009652	0.063474	12.108	0.126684	0.6287	75.8	9.00594	0.3723	6.81377	29285.9
0.631014	0.161014	1.01239	1.11339	0.932385	0.373622	-0.0268	0.128247	0.115359	11.9892	0.337955	0.2784	71.5	6.86239	0	7.72921	14657.7
1.10982	0.678062	1.46352	1.25615	1.59611	1.39693	-0.0606	0.226258	0.042967	12.2406	0.380112	0.3912	76.2	9.32002	0.4234	8.69629	182193
1.03477	0.37592	0.447953	0.728811	0.275051	0.0162642	-0.1374	0.003936	-0.035578	16.0533	0.566712	0.1808	61.7	9.00389	0.5678	6.05866	18359
1.10982	0.678062	1.46352	1.25615	1.59611	1.39693	-0.0051	0.021848	0.07765	12.3749	0.273258	0.1053	76.2	9.32002	0.4234	8.69629	182193
0.650173	-0.212993	0.291809	0.279379	0.0882275	0.0251445	-0.0246	0.003461	0.012956	14.0168	0.803465	0.3904	62.6	9.36517	0	5.44285	3176.21
1.56531	0.947106	1.8159	1.81507	2.03779	2.24113	-0.0544	0.161459	-0.037058	12.4288	0.3384	0.3305	72.7	8.81192	0.3697	4.90897	5051.04
1.41236	1.1755	1.76052	1.84502	1.89068	1.83643	-0.0311	0.054492	-0.003652	12.3535	0.615072	0.4245	80.2	9.25521	0.359	6.5582	18035.3
1.10982	0.678062	1.46352	1.25615	1.59611	1.39693	0.1708	0.583844	0.06815	12.6505	0.375347	0.6874	76.2	9.32002	0.4234	8.69629	182193
1.35559	0.88498	1.56453	1.78868	1.82521	1.88211	-0.2252	0.030157	0.028035	13.5352	0.339487	0.4286	81.4	9.10701	0.3723	6.97737	13516.9
1.29784	0.517748	1.74374	1.84566	1.81306	1.87637	0.0096	0.096871	0.031233	12.5532	0.342862	0.1968	75.8	9.00594	0.3723	6.81377	29285.9
1.10982	0.678062	1.46352	1.25615	1.59611	1.39693	-1.971	0.285344	-0.007237	12.8604	0.568148	0.3485	76.2	9.32002	0.4234	8.69629	182193
1.03477	0.37592	0.447953	0.728811	0.275051	0.0162642	-0.7639	0.039134	0.047232	12.4248	0.561926	0.3565	61.7	9.00389	0.5678	6.05866	18359
0.680226	0.108569	1.16475	1.11069	0.993528	0.547561	-0.1623	0.002456	-0.020362	14.7902	0.811541	0.8941	71.2	6.86239	0	7.76387	14843.2
1.35559	0.88498	1.56453	1.78868	1.82521	1.88211	-0.208	0.011552	0.015906	12.0642	0.123152	0.2519	82	9.10701	0.3723	7.15594	14674.8
1.29784	0.517748	1.74374	1.84566	1.81306	1.87637	-0.1825	0.017853	0.064113	13.1762	0.115754	0.5477	75.8	9.00594	0.3723	6.81377	29285.9
1.18427	1.1255	1.02836	1.08309	1.19364	0.851744	0.0517	0.031904	0.056847	15.3704	0.697337	0.4284	66.4	9.0381	0.5482	0.832909	113.023
1.18427	1.1255	1.02836	1.08309	1.19364	0.851744	-0.0099	0.019599	0.056847	15.3704	0.697337	0.4284	66.4	9.0381	0.5482	0.832909	113.023
-1.16379	-0.0350003	-0.0733154	-0.0329584	-0.439332	-0.852642	-0.1608	0.182582	0.006262	14.1658	0.618606	0.2938	63.3	8.20403	0.4859	4.6606	1843.88
1.03477	0.37592	0.447953	0.728811	0.275051	0.0162642	0.0112	0.111729	-0.015584	13.2023	0.674284	0.3103	61.7	9.00389	0.5678	6.05866	18359
-1.12261	0.0619423	-0.699455	-0.525049	-0.978472	-1.11799	0.2909	0.007767	0.108027	14.7511	0.569283	0.3985	57.5	8.11704	0.538	3.79144	180.5
-0.161822	1.31175	2.23642	2.26054	1.81348	2.09272	-0.8712	0.01005	-0.046237	14.537	0.88201	0.5006	89.4	8.40842	0.0893	6.80039	3080.04
-0.161822	1.31175	2.23642	2.26054	1.81348	2.09272	-0.1595	0.016265	0.017437	12.86	0.472703	0.1174	89.4	8.40842	0.0893	6.80039	3080.04
1.422	0.699824	1.73683	1.72308	1.795	1.83789	-0.1745	0.117422	0.145985	13.524	0.491278	0.4905	73.8	8.90427	0.2388	7.35423	33605.5
1.10982	0.678062	1.46352	1.25615	1.59611	1.39693	0.0069	0.060929	0.058964	12.3649	0.626179	0.3712	76.2	9.32002	0.4234	8.69629	182193
1.10982	0.678062	1.46352	1.25615	1.59611	1.39693	-0.0441	0.167735	-0.009224	12.6914	0.545402	0.4015	76.2	9.32002	0.4234	8.69629	182193
-0.161822	1.31175	2.23642	2.26054	1.81348	2.09272	-0.0109	0.100263	0.048738	12.8467	0.401911	0.2049	89.4	8.40842	0.0893	6.80039	3080.04
1.03477	0.37592	0.447953	0.728811	0.275051	0.0162642	-0.4722	0.016381	0.064416	11.9818	0.447383	0.3223	61.7	9.00389	0.5678	6.05866	18359
1.20664	0.106706	1.4368	1.12969	1.41331	1.30567	-0.0039	0.289099	0.041599	14.8097	0.686436	0.5032	62.5	9.01496	0.3281	6.22456	24382.1
1.10982	0.678062	1.46352	1.25615	1.59611	1.39693	-0.1009	0.192859	0.083835	12.5839	0.369612	0.5143	76.2	9.32002	0.4234	8.69629	182193
-1.18392	0.0360182	-0.0426869	-0.251588	-0.598052	-0.830443	-1.8703	0.233674	0.164272	11.5014	0.559075	0.1683	63.3	8.20403	0.4859	4.6606	1843.88
-0.0986594	1.18627	2.18262	2.23346	1.82478	2.07137	0.0209	0.601331	0.096174	13.9019	0.631163	0.1411	89.4	8.40842	0.0893	6.86537	3148.51
1.07122	0.58242	1.46759	1.28142	1.61047	1.37607	-0.0455	0.142655	0.102862	11.9633	0.09411	0.35	75.5	9.32002	0.4234	8.68386	175217
1.43633	0.925186	1.73139	1.70304	1.85683	1.83838	-0.2727	0.084994	0.11783	13.347	0.605386	0.604	73.4	8.90427	0.2388	7.49704	38839.2
1.36172	1.03219	1.60711	1.86371	1.9231	1.85345	-0.0436	0.007633	0.006986	17.9593	0.790293	0.6383	82	9.10701	0.3723	7.15594	14674.8
0.999263	0.458165	0.374144	0.641883	0.377391	-0.0296416	0.0776	0.015306	0.065647	13.7947	0.577223	0.3807	60.9	9.00389	0.5678	6.15507	21591.3
1.36172	1.03219	1.60711	1.86371	1.9231	1.85345	-0.2332	0.262213	0.00522	11.0186	0.284544	0.3084	82	9.10701	0.3723	7.15594	14674.8
1.41236	1.1755	1.76052	1.84502	1.89068	1.83643	-0.1342	0.006727	0.084096	15.8325	0.552034	0.2743	80.2	9.25521	0.359	6.5582	18035.3
1.07122	0.58242	1.46759	1.28142	1.61047	1.37607	-0.0595	0.083689	0.013034	14.1839	0.667095	0.267	75.5	9.32002	0.4234	8.68386	175217
1.10745	0.806274	0.988591	0.749973	1.13753	0.947626	0.0063	0.01592	0.02491	17.3783	0.795066	0.1557	63.5	9.17737	0.3816	3.47507	2295.96
1.07122	0.58242	1.46759	1.28142	1.61047	1.37607	-0.0632	0.023552	0.091921	13.8085	0.158885	0.3694	75.5	9.32002	0.4234	8.68386	175217
1.03609	0.968597	1.81249	1.14282	1.60154	1.69459	-0.0967	0.095645	0.083245	12.0997	0.205425	0.2444	72.4	7.64879	0.5678	8.031	48504.1
1.07122	0.58242	1.46759	1.28142	1.61047	1.37607	0.025673	0.069433	0.13303	12.938	0.392776	0.3225	75.5	9.32002	0.4234	8.68386	175217
1.07122	0.58242	1.46759	1.28142	1.61047	1.37607	-0.0595	0.00225	0.013034	14.1839	0.667095	0.267	75.5	9.32002	0.4234	8.68386	175217
-1.28668	-2.16792	-1.56138	-1.36263	-1.45105	-1.301	-0.1342	0.00713	0.084096	15.8325	0.552034	0.2743	40.6	9.3303	0	3.73297	141.963
1.03609	0.968597	1.81249	1.14282	1.60154	1.69459	0.0063	0.00088	0.02491	17.3783	0.795066	0.1557	72.4	7.64879	0.5678	8.031	48504.1
1.36172	1.03219	1.60711	1.86371	1.9231	1.85345	0.0244	0.222458	0.004754	12.486	0.176666	0.355	82	9.10701	0.3723	7.15594	14674.8
1.07122	0.58242	1.46759	1.28142	1.61047	1.37607	-0.1178	0.01221	-0.010345	12.9463	0.579113	0.3196	75.5	9.32002	0.4234	8.68386	175217
0.680226	0.108569	1.16475	1.11069	0.993528	0.547561	-0.029	0.153508	0.040694	13.1271	0.327107	0.2992	71.2	6.86239	0	7.76387	14843.2
1.43633	0.925186	1.73139	1.70304	1.85683	1.83838	-0.073412	0.05696	0.037183	12.5182	0.401237	0.1921	73.4	8.90427	0.2388	7.49704	38839.2
1.52438	1.46793	1.93206	1.95035	2.00878	2.25329	-0.0652	0.026554	-0.071816	13.3966	0.114377	0.1809	81.2	9.30937	0.3723	5.04213	2009.22
1.52458	0.95178	1.81901	1.68708	2.09636	2.24726	-0.2285	0.042288	-0.028083	11.8383	0.556395	0.2039	76.1	8.883	0.3	4.64823	3529.94
0.680226	0.108569	1.16475	1.11069	0.993528	0.547561	-0.151	0.122914	0.012252	12.5771	0.221686	0.5079	71.2	6.86239	0	7.76387	14843.2
0.417426	-0.258553	-0.0928867	0.0734235	-0.0801801	-0.08471	-0.0717	0.000256	0.018929	21.2387	0.925206	0.5726	56.9	9.73791	0.3816	6.65878	24559.9
1.39132	1.2707	1.57259	1.48773	1.95246	1.47473	0.0155	0.01315	0.122104	12.6637	0.36839	0.4334	72.4	8.91838	0.2388	4.63181	4419.96
0.727579	-1.03974	1.21081	1.21622	1.10766	0.86571	-0.1437	0.00507	0.071011	13.5956	0.262688	0.2252	68.4	8.87445	0.2084	4.68951	3095.58
0.727579	-1.03974	1.21081	1.21622	1.10766	0.86571	-0.1437	0.003042	0.071011	13.5956	0.262688	0.2252	68.4	8.87445	0.2084	4.68951	3095.58
-0.0986594	1.18627	2.18262	2.23346	1.82478	2.07137	-0.0224	0.007878	0.060301	12.4744	0.344834	0.2274	89.4	8.40842	0.0893	6.86537	3148.51
-0.0986594	1.18627	2.18262	2.23346	1.82478	2.07137	-0.234	0.579199	0.084739	12.3611	0.443928	0.379	89.4	8.40842	0.0893	6.86537	3148.51
1.07122	0.58242	1.46759	1.28142	1.61047	1.37607	-0.2171	0.179663	0.033605	14.1207	0.582392	0.1481	75.5	9.32002	0.4234	8.68386	175217
1.43633	0.925186	1.73139	1.70304	1.85683	1.83838	-0.0456	0.007643	0.010644	13.208	0.408449	0.2742	73.4	8.90427	0.2388	7.49704	38839.2
0.999263	0.458165	0.374144	0.641883	0.377391	-0.0296416	-0.1015	0.09478	0.007853	11.8136	0.482261	0.5083	60.9	9.00389	0.5678	6.15507	21591.3
-1.10775	0.0231748	-0.68896	-0.423163	-0.95521	-1.13776	-0.0002	0.00578	0.147365	14.7732	0.5758	0.3988	57.4	8.11704	0.538	3.62627	167.026
1.07122	0.58242	1.46759	1.28142	1.61047	1.37607	-0.0226	0.046401	0.033412	11.998	0.340537	0.1998	75.5	9.32002	0.4234	8.68386	175217
1.27579	0.415348	1.62673	1.82579	1.88957	1.73848	0.0133	0.001455	0.03483	19.2301	0.872102	0.6837	74.9	9.00594	0.3723	6.81102	30638
1.55949	1.40265	2.11226	1.80656	1.99493	2.15152	-0.0518	0.092044	0.037532	11.1392	0.485138	0.2466	81.6	8.99767	0.262	5.43895	7091.83
1.27579	0.415348	1.62673	1.82579	1.88957	1.73848	-0.277	0.009527	0.016804	11.1149	0.04992	0.3258	74.9	9.00594	0.3723	6.81102	30638
1.07122	0.58242	1.46759	1.28142	1.61047	1.37607	-0.0777	0.031713	0.09767	14.3381	0.365587	0.721	75.5	9.32002	0.4234	8.68386	175217
0.999263	0.458165	0.374144	0.641883	0.377391	-0.0296416	-0.0645	0.023396	0.030727	16.4796	0.683561	0.5693	60.9	9.00389	0.5678	6.15507	21591.3
1.07122	0.58242	1.46759	1.28142	1.61047	1.37607	-0.2687	0.358852	0.03216	11.8187	0.324628	0.277	75.5	9.32002	0.4234	8.68386	175217
1.10965	1.01914	1.61807	1.11599	1.44371	1.65568	0.0987	0.021337	0.034747	11.1673	0.358447	0.56	71.8	7.64879	0.5678	8.0388	51557.2
0.311523	0.179133	-0.0744246	0.611766	0.125016	-0.187976	-0.2025	0.010169	0.024294	12.5686	0.596138	0.2472	65.1	8.8634	0.5074	3.48738	1909.49
0.727579	-1.03974	1.21081	1.21622	1.10766	0.86571	0.0537	0.005853	0.099878	13.4057	0.414207	0.1788	66.9	8.87445	0.2084	4.68454	2926.36
1.07122	0.58242	1.46759	1.28142	1.61047	1.37607	0.06084	0.000972	0.016446	15.1823	0.77851	0.5392	76	9.32002	0.4234	8.63489	167848
0.680226	0.108569	1.16475	1.11069	0.993528	0.547561	-0.0594	0.009159	-0.034385	12.8423	0.532057	0.168	71.2	6.86239	0	7.76387	14843.2
1.07122	0.58242	1.46759	1.28142	1.61047	1.37607	-0.0752	0.009116	0.029313	14.8781	0.511133	0.5535	76	9.32002	0.4234	8.63489	167848
1.45349	1.06142	1.78873	1.7393	1.75598	1.88683	-0.1184	0.026389	-0.023788	12.9585	0.398887	0.2965	79.4	9.25521	0.359	6.56611	18472.1
1.27579	0.415348	1.62673	1.82579	1.88957	1.73848	0.0278	0.351054	0.095202	14.155	0.887935	0.2198	74.9	9.00594	0.3723	6.81102	30638
1.07122	0.58242	1.46759	1.28142	1.61047	1.37607	0.0757	0.032642	-0.015605	14.163	0.588883	0.2032	75.5	9.32002	0.4234	8.68386	175217
1.54728	1.04512	1.81711	1.76927	1.9804	1.99049	0.06084	0.01647	0.065557	15.1947	0.785853	0.5392	74.2	8.96586	0.5176	6.76238	8909.81
1.07122	0.58242	1.46759	1.28142	1.61047	1.37607	-0.0866	0.004524	0.291143	12.4648	0.143309	0.5405	76	9.32002	0.4234	8.63489	167848
1.07122	0.58242	1.46759	1.28142	1.61047	1.37607	-0.1065	0.077894	0.111512	12.2548	0.258253	0.1052	75.5	9.32002	0.4234	8.68386	175217
1.41236	1.1755	1.76052	1.84502	1.89068	1.83643	-0.1685	0.006153	0.040942	13.9272	0.27177	0.2312	80.2	9.25521	0.359	6.5582	18035.3
0.642118	-0.146389	0.341089	0.287686	0.18279	-0.0615351	-0.0909	0.000247	0.009775	21.4465	0.92541	0.3512	62.5	9.36517	0	5.48397	3509.05
1.43641	1.03107	1.63987	1.80087	1.77864	1.78532	-0.1281	0.007675	0.08415	11.4897	0.29957	0.4587	82	9.10701	0.3723	7.15594	14674.8
1.07122	0.58242	1.46759	1.28142	1.61047	1.37607	-0.1201	0.007857	0.001421	12.6955	0.572259	0.1606	75.5	9.32002	0.4234	8.68386	175217
1.41236	1.1755	1.76052	1.84502	1.89068	1.83643	-0.0672	0.084451	-0.07792	11.8247	0.168455	0.4417	80.2	9.25521	0.359	6.5582	18035.3
1.10302	0.643073	1.52367	1.26801	1.55724	1.31326	-0.1723	0.171683	0.050895	13.6257	0.02464	0.3694	76	9.32002	0.4234	8.63489	167848
1.43641	1.03107	1.63987	1.80087	1.77864	1.78532	-0.2261	0.009567	-0.001239	11.1541	0.263052	0.2523	82.6	9.10701	0.3723	7.21847	15761.8
1.43641	1.03107	1.63987	1.80087	1.77864	1.78532	-0.1281	0.036465	0.079678	11.1501	0.054781	0.4587	82.6	9.10701	0.3723	7.21847	15761.8
1.40618	0.927984	1.54252	1.55304	1.6495	1.81381	-0.1354	0.559715	-0.030301	13.2388	0.442962	0.2285	72.8	8.90427	0.2388	7.41288	37327.4
-1.2426	-0.402474	-0.532778	-0.366891	-0.691605	-0.928998	-0.0935	0.534101	0.069744	13.4487	0.65972	0.2961	63	8.20403	0.4859	5.40986	2366.35
1.10302	0.643073	1.52367	1.26801	1.55724	1.31326	-0.3233	0.042516	0.12591	12.3817	0.143518	0.65	76	9.32002	0.4234	8.63489	167848
0.954217	0.495499	0.458484	0.784714	0.402901	0.0516357	-0.2949	0.406066	0.066753	11.4704	0.162605	0.3557	60.6	9.00389	0.5678	6.08062	21413.2
1.10302	0.643073	1.52367	1.26801	1.55724	1.31326	-0.3248	0.017895	0.095419	11.2997	0.065427	0.2788	76	9.32002	0.4234	8.63489	167848
1.45657	1.3641	1.58848	1.49068	1.85138	1.55079	-0.5378	0.014579	0.04336	15.6697	0.608428	0.5621	71.8	8.91838	0.2388	4.55703	4300.69
0.954217	0.495499	0.458484	0.784714	0.402901	0.0516357	-0.0862	0.059158	-0.0198	12.7172	0.305101	0.1216	60.6	9.00389	0.5678	6.08062	21413.2
-0.339679	0.0517916	0.999807	0.636703	0.435761	0.350176	-0.3022	0.097163	0.071639	12.6745	0.350214	0.3054	66.1	8.37909	0.2403	6.46847	3232.77
1.56697	1.14382	1.78396	1.77045	1.83508	2.046	-0.3641	1.0797	0.061535	11.2997	0.180304	0.4638	73.5	8.96586	0.5176	6.7027	8769.24
1.43641	1.03107	1.63987	1.80087	1.77864	1.78532	-0.1226	0.051091	0.067201	14.1836	0.561427	0.3173	82.6	9.10701	0.3723	7.21847	15761.8
0.0367684	1.37818	2.08896	1.9704	1.70552	2.07807	-0.0346	0.014026	0.087307	12.9384	0.132699	0.1375	88	8.40842	0.0893	6.82503	3075.76
1.10302	0.643073	1.52367	1.26801	1.55724	1.31326	-0.0911	0.026001	0.060154	11.613	0.124261	0.1614	76	9.32002	0.4234	8.63489	167848
1.10302	0.643073	1.52367	1.26801	1.55724	1.31326	-0.1461	0.008186	0.092598	12.4167	0.088814	0.299	76	9.32002	0.4234	8.63489	167848
1.43641	1.03107	1.63987	1.80087	1.77864	1.78532	-0.0384	0.311363	0.062638	14.5994	0.411271	0.35	82.6	9.10701	0.3723	7.21847	15761.8
1.32904	0.486201	1.49545	1.77062	1.70504	1.69914	-0.1254	0.002497	-0.074036	16.2781	0.703547	0.2112	74.8	9.00594	0.3723	6.63174	27860.2
0.0367684	1.37818	2.08896	1.9704	1.70552	2.07807	-0.2132	0.07926	-0.024276	12.1395	0.27155	0.1682	88	8.40842	0.0893	6.82503	3075.76
1.40618	0.927984	1.54252	1.55304	1.6495	1.81381	-0.000437	0.155429	0.034087	12.2297	0.545981	0.2348	72.8	8.90427	0.2388	7.41288	37327.4
1.6311	1.33525	1.6299	1.78055	1.8163	2.12336	-0.5378	0.005261	0.04336	15.6697	0.608428	0.5621	74.2	8.98274	0.4361	2.98062	617.394
1.10302	0.643073	1.52367	1.26801	1.55724	1.31326	-0.0441	0.01152	0.057341	14.1041	0.475279	0.3502	76	9.32002	0.4234	8.63489	167848
0.0367684	1.37818	2.08896	1.9704	1.70552	2.07807	-1.2157	0.010417	-0.024003	12.7466	0.174654	0.5558	88	8.40842	0.0893	6.82503	3075.76
1.40618	0.927984	1.54252	1.55304	1.6495	1.81381	-0.0406	0.055873	0.105903	13.4689	0.449408	0.1697	72.8	8.90427	0.2388	7.41288	37327.4
1.10302	0.643073	1.52367	1.26801	1.55724	1.31326	-0.0209	0.00409	0.063643	13.3899	0.433642	0.1802	76.3	9.32002	0.4234	8.58715	161970
1.6281	1.40114	1.82458	1.62878	1.80469	2.13242	-0.0209	0.010181	0.063643	13.3899	0.433642	0.1802	81.1	8.99767	0.262	5.26321	6680.44
1.49919	0.997997	1.62144	1.78647	1.76695	1.98577	-0.0156	0.008176	0.035681	12.7004	0.329583	0.1825	83.1	9.10701	0.3723	7.10546	15461.5
0.954217	0.495499	0.458484	0.784714	0.402901	0.0516357	-0.1515	0.01168	0.047147	12.3739	0.483101	0.3372	58.8	9.00389	0.5678	6.06704	20870.8
1.6281	1.40114	1.82458	1.62878	1.80469	2.13242	-0.082	0.0104	-0.002333	12.5665	0.436005	0.2485	81	8.99767	0.262	5.38495	6885.04
1.40618	0.927984	1.54252	1.55304	1.6495	1.81381	-0.000437	0.123192	0.034087	12.2297	0.545981	0.2348	72.8	8.90427	0.2388	7.41288	37327.4
0.43278	-1.22917	-0.171537	-0.470637	-0.0573186	-0.51744	-0.4422	0.007079	-0.007709	14.6773	0.813261	0.4246	55.2	8.2388	0	6.49148	18567.2
1.39374	0.775621	1.59337	1.53613	1.66495	1.82958	-0.2245	0.021222	-0.047099	11.468	0.167796	0.1375	71	8.90427	0.2388	7.40233	35273.4
1.67411	0.914911	1.98457	1.80677	1.8739	2.38108	-0.1163	0.0636	0.071308	12.4355	0.410141	0.4824	76.2	8.883	0.3	4.51305	3271.49
1.43751	1.11302	1.76571	1.71462	1.76358	1.92714	-0.3348	0.026113	0.042611	12.3256	0.083676	0.2515	79.9	9.25521	0.359	6.55279	18286.9
-0.0815853	-0.458068	-0.368672	-0.82358	-1.01607	-0.7292	-0.1018	0.006946	0.061183	14.6138	0.713392	0.5164	50.2	9.78186	0.5817	1.91545	270.845
1.43751	1.11302	1.76571	1.71462	1.76358	1.92714	-1.1335	0.007795	0.057372	13.6243	0.025973	0.3694	79.9	9.25521	0.359	6.55279	18286.9
0.916809	0.508218	0.42067	0.749991	0.40332	0.066175	-0.4944	0.07356	-0.036668	12.3685	0.591622	0.1482	58.8	9.00389	0.5678	6.06704	20870.8
-0.321141	-1.21663	0.224682	0.243573	-0.151088	-0.366163	-0.4084	0.102177	0.003432	10.8107	0.29715	0.2528	64.9	8.10286	0.4088	6.46084	3975.58
0.0530914	1.36817	2.16609	1.96585	1.73119	2.12406	0.0103	0.010343	0.063485	14.3551	0.511931	0.1327	87.5	8.40842	0.0893	6.72371	2950.87
1.43751	1.11302	1.76571	1.71462	1.76358	1.92714	-0.3348	0.030649	0.042611	12.3256	0.083676	0.2515	79.9	9.25521	0.359	6.55279	18286.9
1.39374	0.775621	1.59337	1.53613	1.66495	1.82958	-0.2186	0.091513	-0.030778	11.0626	0.107739	0.3062	71	8.90427	0.2388	7.40233	35273.4
1.12697	0.591247	1.51957	1.46089	1.60004	1.2691	-0.0734	0.040989	-0.124594	12.2393	0.202872	0.4526	77.8	9.32002	0.4234	8.52359	155426
1.02266	1.10912	0.93098	1.20114	1.03692	0.341793	-0.2687	0.056822	-0.021383	12.5213	0.789792	0.5003	70.4	8.91761	0.3493	4.88507	2279.48
0.344942	0.158994	-0.120056	-0.72221	-0.560893	-0.366158	0.0057	0.000298	0.022493	21.16	0.938113	0.354	51.7	9.86773	0.7131	5.08512	5301.63
1.34921	0.842218	1.55496	1.55482	1.61617	1.74327	-0.2877	0.014481	-0.051331	12.343	0.207813	0.5951	71.8	8.90427	0.2388	7.49181	37444.1
1.45372	0.93571	1.69595	1.85861	1.74258	2.04464	-0.2082	0.336116	0.194072	16.0928	0.560374	0.5286	82.5	9.10701	0.3723	7.07386	13966.5
1.45372	0.93571	1.69595	1.85861	1.74258	2.04464	-0.011	0.011569	0.133782	18.5429	0.549114	0.7584	82.5	9.10701	0.3723	7.07386	13966.5
1.58481	1.30034	1.8675	1.62141	1.73154	2.0358	-0.0204	0.123509	-0.089194	10.5051	0.520265	0.3274	81.9	8.99767	0.262	5.14108	6995.8
1.07113	0.995092	1.47267	1.07939	1.31201	1.56126	-0.1053	0.018653	-0.008525	12.4584	0.497079	0.1991	72.8	7.64879	0.5678	8.14934	61574.6
1.17067	0.602993	1.35914	1.16131	1.447	1.53239	-0.0859	0.241457	0.086684	11.3781	0.194951	0.1621	64.6	9.01496	0.3281	6.27288	28614.1
1.53705	1.11363	1.7889	1.81124	1.82207	2.1206	-0.2636	0.028658	0.144979	12.4866	0.108054	0.2357	74.7	8.96586	0.5176	6.68549	9040.86
1.45372	0.93571	1.69595	1.85861	1.74258	2.04464	-0.0974	0.007948	-0.048484	12.8236	0.533776	0.1987	82.5	9.10701	0.3723	7.07386	13966.5
1.3526	0.936318	1.78319	1.69587	1.80572	2.0698	-0.2677	0.015824	0.064665	11.3678	0.087233	0.1687	80.4	9.25521	0.359	6.32776	16134.6
1.28999	0.411818	1.56838	1.73298	1.7641	1.60483	-0.1143	0.01392	-0.008111	12.7454	0.417219	0.3085	76.5	9.00594	0.3723	6.45755	24752.4
1.50751	1.23649	1.8167	1.81487	1.86925	2.3379	0.009	0.102143	0.08942	13.3004	0.550293	0.3503	82.1	9.30937	0.3723	4.42963	1466.19
1.41977	0.88886	1.76876	1.69842	1.76497	2.03145	-0.4895	0.009594	-0.136402	13.2608	0.685592	0.4246	82.6	9.10701	0.3723	6.80295	11461.4
1.41977	0.88886	1.76876	1.69842	1.76497	2.03145	-0.4895	0.009709	-0.136402	13.2608	0.685592	0.4246	82.6	9.10701	0.3723	6.80295	11461.4
1.36069	0.810646	1.57503	1.28502	1.39313	1.5275	-0.035161	0.032808	0.124734	15.701	0.370797	0.4423	70.1	8.98354	0.4361	5.44025	4809.52
0.570503	-0.113299	0.480264	0.407538	0.123987	0.182197	-0.212612	0.01008	-0.023678	15.249	0.740424	0.635	63.8	9.36517	0	4.96215	2959.36
1.41977	0.88886	1.76876	1.69842	1.76497	2.03145	-0.114	0.014558	0.192467	18.9253	0.390171	0.862	82.6	9.10701	0.3723	6.80295	11461.4
-0.495822	-1.44279	0.187761	0.173715	-0.204703	-0.333863	0.0577	0.00026	0.020669	21.0203	0.938949	0.354	64.1	8.10286	0.4088	6.13101	3411.05
-0.234221	1.17945	2.2708	1.77874	1.56601	2.21709	-0.149	0.005755	0.184745	18.7928	0.374037	0.862	87.1	8.40842	0.0893	6.2592	1941.52
1.38379	0.855689	1.70579	1.81998	1.7404	2.05166	-0.1609	0.006366	0.06006	13.7474	0.594922	0.3334	82.6	9.10701	0.3723	6.42875	9278.05
1.36808	0.955645	1.79397	1.76592	1.77085	2.04248	-0.0211	0.026019	0.205396	13.5842	0.509598	0.3173	82.2	9.10701	0.3723	6.35089	10540
1.36808	0.955645	1.79397	1.76592	1.77085	2.04248	-0.2361	0.010193	0.129509	16.0367	0.423914	0.673	82.2	9.10701	0.3723	6.35089	10540
1.14427	0.585224	1.614	1.53235	1.64003	1.45021	0.3419	0.047964	0.011043	11.5839	0.519753	0.6674	81	9.32002	0.4234	8.31691	147128
1.54558	1.51231	1.62563	1.65793	1.80121	1.97197	-0.105	0.006018	0.097417	15.0556	0.567842	0.218	74.7	8.98274	0.4361	4.11741	558.497
1.36808	0.955645	1.79397	1.76592	1.77085	2.04248	-0.03752	0.005422	0.099547	18.136	0.533462	0.7584	82.2	9.10701	0.3723	6.35089	10540
1.54804	1.28515	1.84209	1.37278	1.97025	1.90643	0.0403	0.697049	0.071245	15.55	0.65058	0.5474	68.6	8.85809	0.3451	4.32281	4622.5
-0.334836	1.34558	2.43697	1.86865	1.60609	2.24764	-0.1013	0.056009	0.031508	16.6164	0.747412	0.4203	87.3	8.40842	0.0893	6.47405	1936.12
1.36808	0.955645	1.79397	1.76592	1.77085	2.04248	-0.03752	0.00456	0.099547	18.136	0.533462	0.7584	82.2	9.10701	0.3723	6.35089	10540
1.32102	0.494694	1.64377	1.78517	1.7082	1.68249	-0.24	1.03435	0.03692	16.4221	0.555833	0.3856	79.4	9.00594	0.3723	6.39175	29226.7
1.38467	1.00687	1.76139	1.60541	1.81471	2.0009	-0.019	0.156388	0.053092	14.9159	0.388366	0.4563	78	9.25521	0.359	6.09987	14649.8
1.10981	0.37573	1.64981	1.49292	1.62786	1.38547	0.0051	0.021157	0.105353	15.0781	0.531105	0.4468	81.2	9.32002	0.4234	8.26018	144519
1.10981	0.37573	1.64981	1.49292	1.62786	1.38547	0.0051	0.02962	0.105353	15.0781	0.531105	0.4468	81.2	9.32002	0.4234	8.26018	144519
1.3692	0.92879	1.82556	1.6831	1.76124	2.01092	-0.105	0.046642	0.212072	18.4148	0.280679	0.8629	81.1	9.10701	0.3723	6.09762	8531
1.38467	1.00687	1.76139	1.60541	1.81471	2.0009	0.0468	0.094637	-0.105164	10.3836	0.407303	0.1753	78	9.25521	0.359	6.09987	14649.8
1.38467	1.00687	1.76139	1.60541	1.81471	2.0009	-0.2423	0.072411	0.12033	16.0598	0.35342	0.3856	78	9.25521	0.359	6.09987	14649.8
-0.916404	-0.861342	-0.387461	-0.296232	-0.970115	-1.01379	0.0855	0.014375	0.024998	13.1261	0.355134	0.4445	52.2	8.66476	0.3179	5.97406	12997.1
-0.916404	-0.861342	-0.387461	-0.296232	-0.970115	-1.01379	0.0855	0.010149	0.024998	13.1261	0.355134	0.4445	52.2	8.66476	0.3179	5.97406	12997.1
-0.916404	-0.861342	-0.387461	-0.296232	-0.970115	-1.01379	0.0855	0.001307	0.024998	13.1261	0.355134	0.4445	52.2	8.66476	0.3179	5.97406	12997.1
0.631014	0.161014	1.01239	1.11339	0.932385	0.373622	-0.0364	0.008757	-0.085315	15.0391	0.800459	0.5979	71.5	6.86239	0	7.72921	14843.2
0.988055	1.06513	1.78452	1.21774	1.51872	1.56918	-0.0344	0.010458	0.017699	11.8326	0.395368	0.3496	73.3	7.64879	0.5678	7.90049	48504.1
0.184858	-0.615061	-0.240622	-0.217558	-0.422098	-0.458367	0.0734	0.300014	0.092787	12.2856	0.436852	0.1197	58.1	8.56042	0.5295	6.09718	8908.15
1.55484	1.52545	1.88438	1.92075	2.00139	2.27563	-0.0431	0.006871	0.079326	12.5753	0.172517	0.147	82.1	9.30937	0.3723	4.87977	2009.22
1.40618	0.927984	1.54252	1.55304	1.6495	1.81381	-0.3726	0.011819	0.073463	15.8763	0.562831	0.2422	72.8	8.90427	0.2388	7.41288	35273.4
1.60608	1.45393	1.7578	1.82889	1.87895	2.34176	-0.2711	0.050254	0.087153	12.5419	0.197639	0.2151	81.4	9.30937	0.3723	5.00797	1762.48
1.40618	0.927984	1.54252	1.55304	1.6495	1.81381	-0.3726	0.04071	0.073463	15.8763	0.562831	0.2422	72.8	8.90427	0.2388	7.41288	35273.4
1.39374	0.775621	1.59337	1.53613	1.66495	1.82958	-0.3053	0.061514	0.041558	15.7074	0.526552	0.243	71	8.90427	0.2388	7.40233	35273.4
1.49919	0.997997	1.62144	1.78647	1.76695	1.98577	-0.1469	0.019706	0.080285	15.7229	0.501399	0.2915	83.1	9.10701	0.3723	7.10546	15461.5
-0.102027	1.19142	2.15479	1.7896	1.66999	2.1097	-0.2165	0.021237	0.048738	12.8467	0.401911	0.2613	89.4	8.40842	0.0893	6.80039	2398.09
1.53705	1.11363	1.7889	1.81124	1.82207	2.1206	0.01383	0.002237	0.019422	15.0034	0.68834	0.5392	74.7	8.96586	0.5176	6.68549	8465.55
